# Supplementary material for: The co-existence of NS5A and NS5B resistance-associated substitutions is associated with virologic failure in Hepatitis C Virus genotype 1 patients treated with sofosbuvir and ledipasvir
Source: PLoS One. 2018 Jun 1;13(6):e0198642. doi: 10.1371/journal.pone.0198642 (PMC5983500; doi:10.1371/journal.pone.0198642)
Supplement: S4 Table — All patients data sets were included in the following file. (XLSX) [file pone.0198642.s004.xlsx]

## Sheet: Sheet1
case	gender	age	HCVRNA	WBC	Hb	platelet	TBIL	AST	ALT	ALP	γGTP	alb	Cr	eGFR	AFP	outcome	0CHor1LC	history of HCC therapy	retreatment	SVR	FIB4	Q24	L28	R30	L31	P32	F37	Q54	P58	A92	Y93	L159	A207	A218	S282	C316	L320	V321
1	F	65	6.1	2180	12.7	5.4	1.6	51	38	432	24	3.6	0.83	53	9.4	complete	1	0	1	1	9.96	0	0	0	1	0	1	1	0	0	1	0	0	0	0	0	0	0
2	F	64	6.1	5850	13.8	21	1.4	44	42	179	51	4.6	0.56	82.3	9.4	complete	0	0	0	1	2.07	0	0	0	0	0	1	1	0	1	0	0	0	1	0	0	0	0
3	F	64	6.8	5300	13.4	21	0.6	40	38	345	52	4	0.5	94.5	12.5	complete	0	0	0	1	1.98	0	0	0	0	0	1	0	0	0	0	0	0	0	0	0	0	0
4	F	60	6.2	4210	14.6	10.4	1.2	23	21	337	15	4.5	0.54	86.9	1.2	complete	0	0	0	1	2.9	0	0	0	0	0	1	1	0	1	0		0	0	0	0	0	0
5	M	72	5.8	7870	15.6	19.6	0.7	28	30	246	16	4.2	0.97	59	4.2	complete	0	0	0	1	1.88	0	0	0	0	0	1	0	0	0	0	0	0	0	0	0	0	0
6	M	67	7.1	4900	14.8	16.7	0.7	33	30	171	49	4.5	0.86	68.7	3.5	complete	0	0	0	1	2.42	0	0	0	0	0	0	1	0	0	0	0	0	0	0	0	0	0
7	F	70	5.5	3910	14.5	13.4	0.6	36	34	374	15	4.4	0.45	101.5	2.8	complete	0	0	1	1	3.23	0	0	0	1	0	1	1	0	0	0		0	0	0	0	0	0
8	M	54	7.7	4030	17.1	16	0.8	42	51	185	78	5.1	0.91	68.8	4.7	complete	0	0	0	1	1.98	0	0	0	1	0	0	0	0	0	0	0	0	1	0	1	0	0
9	F	61	5.3	5620	12.9	9.7	1.1	60	44	341	33	3.3	0.73	62.5	5.1	complete	1	0	0	1	5.69	0	0	0	0	0	1	1	0	1	0	0	0	1	0	1	0	0
10	F	64	5.1	4470	12.4	16.7	0.6	30	24	326	16	4.6	0.63	72.7	3.4	complete	0	0	0	1	2.35	1	1	1	0	0	1	0	0	0	0	0	0	1	0	1	0	0
11	F	57	6.6	4600	13.2	19.7	1.2	31	35	322	16	4.3	0.38	129.5	3.8	complete	0	0	0	1	1.52	0	0	0	0	0	1	1	0	0	0	0	0	0	0	0	0	0
12	F	76	6.6	4870	13.3	16.4	0.8	45	41	345	19	4.7	0.57	76.8	1.1	complete	0	0	0	1	3.26	0	0	0	0	0	0	1	0	0	1	0	0	0	0	0	0	0
13	M	85	7	4800	13.6	21	1.2	49	58	170	17	4.6	0.98	55.6	1.4	complete	0	0	0	1	2.6	0	0	0	0	0	0	1	0	0	1	0	0	0	0	0	0	0
14	F	64	6.8	3850	14.5	8.6	1	46	43	240	25	4	0.59	77.4	8.3	complete	1	0	0	1	5.22	0	0	0	0	0	1	1	0	0	0	0	0	0	0	0	0	0
15	F	81	5.9	4700	14.5	11.6	0.7	35	26	323	16	4.3	0.65	65.1	2.5	complete	0	0	0	1	4.79	0	0	0	0	0	1	1	0	0	1	0	0	0	0	0	0	0
16	M	74	5.2	4600	13.6	5.2	0.7	83	91	257	30	4	0.7	83.3	8.7	complete	1	0	0	1	12.38	0	0	0	1	0	0	1	0	0	0	0	0	0	0	0	0	0
17	M	61	5.6	3800	15.6	14.1	0.7	137	138	277	85	4.5	0.79	77.2	6.5	complete	0	0	0	1	5.05	0	0	0	0	0	1	1	0	0	0	0	0	0	0	0	0	0
18	M	58	6.2	6200	15.1	22.5	0.7	30	24	350	34	3.9	0.66	95.3	6.7	complete	0	0	0	1	1.58	0	0	0	0	0	1	0	0	0	0	0	1	1	0	1	0	0
19	F	74	6.3	6200	14	17.3	1.2	38	38	219	12	4.2	0.63	69.1	5.5	complete	0	0	0	1	2.64	1	1	1	0	0	0	0	0	0	1	0	1	1	0	1	0	0
20	M	64	5.6	10500	13.5	14.9	0.9	60	58	443	52	3.5	0.79	76.1	129.3	complete	1	1	0	1	3.38	0	0	0	1	0	0	0	0	0	0	0	0	0	0	0	0	0
21	F	62	6.4	2550	10.5	6.5	1	31	19	244	73	4	0.43	111.5	5	complete	0	0	0	1	6.78	0	0	1	1	0	1	0	0	0	0	0	0	0	0	0	0	0
22	F	58	7	4100	14.2	17.4	0.9	50	78	312	40	4.5	0.71	65	3.9	complete	0	0	0	1	1.89	0	0	0	0	0	1	0	0	0	0	0	0	0	0	0	0	0
23	F	76	0	2280	10.4	18.8	0.4	26	13	146	13	3.6	0.53	82.9	1.6	complete	0	1	0	1	2.92	0	0	0	1	0	0	1	0	0	0	0	0	1	0	1	0	0
24	F	81	1.1	2040	11	12.7	0.8	28	13	162	12	3.4	0.58	73.7	2	complete	0	0	0	1	4.95	0	0	0	1	0	0	0	0	0	0	0	0	1	0	0	0	0
25	F	62	6.8	5900	14.4	11.3	0.7	28	19	438	17	4.4	0.65	70.3	3.7	complete	0	0	0	1	3.52	0	0	0	0	0	1	1	0	0	0	0	0	0	0	0	0	0
26	M	67	5.6	6600	15.7	16.5	0.9	36	21	269	27	3.8	0.61	99.7	6.1	complete	0	0	0	1	3.19	1	1	1	0	0	0	0	0	0	0	0	1	1	0	1	0	0
27	F	60	7.6	4900	13	15.6	0.9	332	484	309	56	4.4	0.53	89.1	23.7	complete	0	0	0	1	5.8	0	0	0	0	0	1	0	0	0	0	0	0	0	0	0	0	0
28	F	68	5.3	5040	14	11.7	0.8	40	46	332	25	4.2	0.82	53.1	8.3	complete	0	0	0	1	3.43	0	0	0	0	0	1	0	0	0	1	0	0	0	0	0	0	0
29	M	65	6	4700	12.9	12.1	0.4	27	29	196	30		0.94	62.6	4.2	complete	1	0	0	1	2.69	0	0	0	0	0	1	0	0	0	0	0	0	0	0	0	0	0
30	F	68	6.2	3500	13.7	7.3	0.9	47	45	228	36	4.6	0.63	70.8	5.8	complete	1	1	0	1	6.53	0	0	0	1	0	1	1	0	0	0	0	0	0	0	0	0	0
31	M	61	6.4	8450	15	23.1	0.5	30	22	233	19	3.8	0.7	88.5	1.8	complete	0	0	0	1	1.69	0	0	0	0	0	0	1	0	0	1	0	0	0	0	0	0	0
32	F	59	6.4	5170	13.4	16.6	1.3	35	30	312	24	4.4	0.56	84.3	2	complete	0	0	0	1	2.27	0	0	0	0	0	1	0	0	0	0	0	1	1	0	1	0	0
33	F	57	6.7	4300	13.6	11.5	1	64	61	254	55	4.4	0.75	61.5	5.3	complete	0	0	0	1	4.06	0	0	0	0	0	1	0	0	0	1	0	0	0	0	0	0	0
34	F	74	6.5	5500	13.2	9	0.5	107	36	357	99	4.1	0.57	77.1	8.1	complete	1	0	0	1	14.66	0	0	0	0	0	1	1	0	0	1	0	0	0	0	0	0	0
35	F	73	6.1	3900	14.1	17.1	0.6	36	35	478	30	3.8	0.66	66.2	6	complete	0	0	0	1	2.6	0	0	0	0	0	0	0	0	0	0	0	1	1	0	1	0	0
36	F	71	6.4	7400	14.6	18.9	1.5	13	9	322	16	4.1	0.62	71.2	2.4	complete	0	0	0	1	1.63	0	0	0	0	0	0	0	0	0	0	0	0	0	0	0	0	0
37	M	64	6.6	6510	14.4	29.7	0.7	30	22	162	58	4	0.62	99.2	9.7	complete	0	0	0	1	1.38	0	0	0	0	0	0	1	0	0	0	0	0	1	0	0	0	0
38	F	64	6.1	2800	13.5	8	1	39	37	201	20	4	0.64	71.5	6	complete	0	0	0	1	5.13	0	0	0	0	0	0	0	1	0	0	0	0	0	0	0	0	0
39	M	67	6.6	5940	14.6	24	0.7	34	34	227	30	4.2	0.77	77.2	3.7	complete	1	1	0	1	1.63	0	0	0	0	0	0	0	0	0	1	0	0	1	0	1	0	0
40	F	66	6.3	2900	13.7	13.7	1.4	35	32	159	24	3.7	0.49	94.4	21	complete	0	0	0	1	2.98	0	0	0	0	0	0	0	1	0	0	0	0	1	0	1	0	0
41	F	73	6.9	4100	12.4	18.3	0.8	30	18	242	24	3.7	0.68	64.1	4	complete	0	0	0	1	2.82	0	0	0	0	0	1	0	0	0	1	0	0	0	0	0	0	0
42	F	50	5.7	4060	13.3	20.1	0.7	27	24	238	49	4.2	0.66	73.5	3.2	complete	0	0	0	1	1.37	0	0	0	1	0	0	0	0	0	0	0	0	1	0	1	0	0
43	F	76	5.3	4200	12.3	9.7	1.1	103	64	505	46	4	0.83	50.7	27.3	complete	1	1	0	1	10.09	0	0	0	1	0	1	1	0	0	0	0	0	0	0	0	0	0
44	F	60	6.3	4330	14.5	18.3	0.9	61	82	214	22	4.2	0.63	73.4	5.8	complete	0	0	0	1	2.21	0	0	0	0	0	0	0	0	0	1	0	0	1	0	1	0	0
45	F	60	6.3	4810	14.3	12.1	0.8	43	67	200	41	4.4	0.47	101.6	9.7	complete	0	0	0	1	2.6	0	0	0	0	0	1	0	0	0	0	0	0	0	0	0	0	0
46	F	77	5.6	4700	13.3	16.9	1.2	63	63	475	31	4.1	0.53	82.5	2.3	complete	0	0	0	1	3.62	0	0	0	0	0	1	0	0	0	0	0	0	1	0	1	0	0
47	F	63	5.5	2770	10.1	8.5	0.8	31	22	487	19	3.3	0.55	84	7.8	complete	1	0	0	1	4.9	0	0	0	0	0	0	1	0	0	0	0	0	0	0	0	0	0
48	F	65	6.9	5200	11.8	7.3	1.5	129	107	326	30	3.3	0.74	60.1	91.6	complete	1	0	0	1	11.1	0	0	0	1	0	1	0	0	0	1	0	1	1	0	1	0	0
49	M	74	5.6	5300	13.3	16.3	0.7	20	20	233	37	4.2	0.77	75.1	1.5	complete	0	0	0	0	2.03	1	0	1	0	0	0	0	0	0	1	0	1	1	0	1	0	0
50	F	62	5.9	5500	14.7	21.4	1.3	44	63	369	42	5	0.49	95.7	2.7	complete	0	0	0	1	1.61	0	0	0	0	0	1	1	0	0	0	0	0	0	0	0	0	0
51	M	64	6.6	5700	12.2	9.5	0.7	44	68	165	24	4.5	0.8	75.1	3	complete	1	0	0	1	3.59	0	0	0	0	0	1	1	0	1	1	0	0	1	0	0	0	0
52	F	79	5.3	5610	14.3	20.1	1.2	65	46	312	33	3.9	0.6	71.5	3	complete	0	0	0	1	3.77	1	0	1	1	0	0	0	0	0	0	0	0	1	0	1	0	0
53	F	58	4.8	3650	12.9	13	0.7	64	52	229	31	4.2	0.5	95.4	127.2	complete	0	1	0	1	3.96	0	0	0	0	0	1	0	0	0	0	0	0	0	0	0	0	0
54	F	83	6.2	7200	15.1	13.9	0.8	31	19	462	16	4	0.55	77.6	3.6	complete	0	0	0	1	4.25	0	0	0	0	0	0	0	0	0	1	0	0	1	0	1	0	0
55	M	75	6.3	4100	11.9	18.5	0.8	48	39	454	33	4.3	0.8	71.7	2.4	complete	0	0	0	1	3.12	0	0	0	0	0	0	0	0	0	1	0	0	1	0	0	0	0
56	M	87	6.5	3340	12.3	12.5	1.3	46	44	297	142	4	0.88	62.3	7.4	complete	0	0	0	1	4.83	0	0	0	0	0	1	0	0	0	0	0	1	1	0	1	0	0
57	F	59	5	5420	11.8	4.5	0.6	29	23	233	18	4	0.53	88.7	2.4	complete	0	0	0	1	7.93	0	0	0	0	0	1	0	0	0	0	0	1	1	0	1	0	0
58	M	76	6	6790	14.7	24.4	0.6	62	21	443	42	3.7	0.86	66	2.9	complete	0	0	0	1	4.21	0	0	0	0	0	1	1	0	1	0	0	0	0	0	0	0	0
59	F	62	7.1	5700	14.5	10.7	0.7	26	32	199	22	4.9	0.6	76.7	7.1	complete	0	0	0	1	2.66	0	0	0	0	0	1	1	0	0	0	0	0	1	0	0	0	0
60	F	68	7	5450	13.8	14.5	1.2	91	87	252	39	4.3	0.78	56	7.3	complete	0	1	0	1	4.58	0	0	0	0	0	0	0	0	0	1	0	0	1	0	1	0	0
61	F	77	6.2	2800	12.6	11.2	0.9	43	30	385	44		0.47	94.1		complete	1	0	0	1	5.4	0	0	0	0	0	1	1	0	0	1	0	0	0	0	0	0	0
62	F	67	6.4	5100	14.2	19.2	0.9	29	25	230	16	4.5	0.48	95.7	2.8	complete	0	0	0	1	2.02	0	0	0	0	0	0	0	0	0	1	0	0	1	0	1	0	0
63	F	78	7.3	4400	12.4	15.1	0.3	86	81	285	49	4.2	0.55	79	11.7	complete	0	0	0	1	4.94	0	0	0	0	0	1	1	0	0	0	0	0	0	0	0	0	0
64	F	66	6.8	3340	14	14.9	0.8	26	27	300	16	4.1	0.63	71.4	2.7	complete	0	0	0	1	2.22	0	0	0	0	0	0	0	0	0	0	0	0	1	0	1	0	0
65	F	75	7.3	6500	12.9	23.3	0.6	32	27	273	19	4.5	0.55	79.9	2.6	complete	0	0	0	1	1.98	0	0	0	0	0	0	1	0	0	1	0	0	0	0	0	0	0
66	M	56	5.9	2050	14.7	4.8	1.2	116	102	626	55	3.4	0.72	87.5	36	complete	0	0	0	1	13.4	0	0	0	0	0	0	0	0	0	1	0	0	0	0	0	0	0
67	M	75	6.2	4420	12.9	21.8	0.7	32	28	329	19	4.2	1	56.2	1.5	complete	0	0	0	1	2.08	0	1	0	0	0	1	1	0	1	1	0	0	0	0	0	0	0
68	M	67	6.4	3600	14.9	13.4	1.3	37	35	230	21	4.8	0.81	73.1	2.3	complete	0	0	0	1	3.13	0	0	0	0	0	0	0	0	0	1	0	0	1	0	1	0	0
69	F	54	6.6	3810	13.5	14.1	0.8	34	40	205	17	4.6	0.54	89.5	3.2	complete	0	0	0	1	2.06	0	0	0	0	0	0	1	0	0	1	0	0	0	0	0	0	0
70	F	65	6.2	5000	14.2	16.6	0.8	38	40	234	60		0.56	81.6	6	complete	0	0	0	1	2.35	0	0	0	1	0	1	0	0	0	0	0	0	0	0	0	0	0
71	M	64	5.7	6280	15.7	15.4	1.1	47	46	225	73	4.4	0.85	70.2	4.8	complete	0	0	0	1	2.88	0	0	0	0	0	0	0	1	0	0	0	0	0	0	0	0	0
72	F	48	6	6840	13.4	28.6	0.5	27	26	227	34	4.4	0.85	56.4	2	complete	0	0	0	1	0.89	1	1	1	0	0	0	0	0	0	0	1	1	1	0	1	0	0
73	F	82	6.9	5600	12	13.4	0.8	36	17	289	44	3.7	0.59	72.1	39.3	complete	1	0	0	1	5.34	0	0	0	0	0	1	1	0	0	1	0	0	0	0	0	0	0
74	F	76	5.4	5800	14.5	11.9	0.7	88	77	393	33	3.9	0.52	84.6	5.3	complete	1	0	0	1	6.4	0	0	0	0	0	1	1	0	0	0	0	0	0	0	0	0	0
75	F	66	5.7	3370	14.3	9.1	0.7	70	75	196	27	4.2	0.54	84.9	8.9	complete	0	0	0	1	5.86	1	0	1	0	0	0	0	0	0	0	0	1	1	0	1	0	0
76	M	73	4.6	5070	13.7	11.3	0.8	68	84	366	25	3.7	0.94	60.6	4.7	complete	0	0	0	1	4.79	0	0	1	1	0	0	1	0	0	0		1	1	0	1	0	0
77	F	79	5.7	3730	13.6	12.3	0.5	39	42	354	38	4.3	0.44	100.8	6	complete	0	0	0	1	3.87	0	0	0	0	0	1	1	0	0	1	0	0	0	0	0	0	0
78	F	69	6.4	4030	10.8	7.5	0.6	86	51	168	39	3.8	0.89	48.5	8	complete	0	0	0	1	11.08	0	0	1	0	0	0	0	0	0	1	0	0	1	0	1	0	0
79	F	47	6.3	4600	13.1	12.6	0.8	20	12	184	12		0.69	71.3	7.6	complete	0	0	0	1	2.15	0	0	0	0	0	1	1	0	0	0	0	0	0	0	0	0	0
80	F	79	6.8	2580	12.3	16.2	1.4	27	20	312	14	4.2	0.6	71.5	4	complete	0	0	0	1	2.94	0	0	0	0	0	1	1	0	0	1	0	0	1	0	0	0	0
81	F	64	6.3	5000	14.4	24.9	0.8	53	50	294	46	4	0.62	73.3	4	complete	0	0	0	1	1.93	0	0	0	0	0	1	0	0	0	0	0	0	0	0	0	0	0
82	M	71	5.3	5180	15.1	18.4	0.6	32	34	340	15	3.7	0.85	68.5	3	complete	0	0	0	1	2.12	0	0	0	0	0	0	0	0	0	0	0	0	0	0	0	0	0
83	M	74	6.4	5200	15.5	21.1	0.7	28	31	278	28	4	0.84	68.8	3	complete	0	0	0	1	1.76	0	0	0	0	0	0	1	0	0	1	0	0	0	0	0	0	0
84	F	68	5.5	3540	10.5	6.7	1	51	31	271	14	3.1	0.45	102.3	4.7	complete	1	0	0	1	9.3	0	0	0	0	0	0	0	1	0	0	0	0	1	0	0	0	0
85	M	68	6.3	7200	15.6	15.9	0.9	28	25	315	21	4.9	0.76	78	1.3	complete	0	0	0	1	2.39	0	0	0	0	0	1	0	0	0	0	0	0	0	0	0	0	0
86	M	66	5.6	5360	13.1	15.3	0.3	25	17	524	26	3.8	0.74	81.4	5	complete	0	0	0	1	2.62	0	0	0	0	0	1	1	0	0	0	0	0	1	0	1	0	0
87	F	54	6.5	2880	12.8	8.8	0.8	52	46	540	39	4.4	0.63	76.1	9.4	complete	1	0	1	1	4.7	0	0	0	1	0	0	0	0	0	1	0	1	1	0	1	0	0
88	F	73	6.6	6460	12.6	26.7	0.6	38	25	232	15	4.6	0.93	45.5	1.9	complete	0	0	0	1	2.08	0	0	0	0	0	1	0	0	0	1	0	1	1	0	1	0	0
89	F	83	6.1	3100	11.6	13.7	0.7	65	49	249	23	3.4			28	complete	0	1	0	1	5.63	0	0	0	0	0	0	1	0	0	1	0	0	0	0	0	0	0
90	F	57	5.8	2740	13.2	7	1.1	129	133	388	72	3.7	0.6	78.6	142.3	complete	0	0	0	1	9.11	0	0	0	0	0	1	0	0	0	0	0	0	0	0	0	0	0
91	M	80	6.1	5100	13.3	20.9	1.4	25	16	348	26	4.4	0.85	65.9	1.5	complete	0	0	0	1	2.39	0	0	0	1	0	0	0	0	0	0	0	0	0	0	0	0	0
92	F	69	6.1	5200	13.1	22.5	0.4	33	28	331	11	4	0.71	61.9	5.2	complete	0	0	0	1	1.91	0	0	0	0	0	0	0	0	0	0	0	1	1	0	1	0	0
93	M	68	6	3100	13.8	8.4	1.3	69	73	236	71		0.82	71.8		complete	1	0	0	1	6.54	0	0	0	0	0	1	0	0	0	0	0	0	0	0	0	0	0
94	M	72	6.5	6420	14.5	16.3	0.9	35	39	354	50	4.2	0.78	74.6	3.4	complete	0	1	0	1	2.48	0	0	1	0	0	1	0	0	0	0		1	1	0	1	0	0
95	F	75	5.6	3430	12.7	7.3	0.8	52	42	168	75		0.71	60.4		complete	0	0	0	1	8.24	0	0	0	0	0	1	0	0	0	0	0	0	1	0	1	0	0
96	M	48	6.3	4470	16.4	8.6	1.2	37	53	203	44	4.7	1	63.9	6.8	complete	0	0	0	1	2.84	0	0	0	0	0	1	0	0	0	0	0	1	1	0	1	0	0
97	M	67	6.6	5600	13	11.8	0.9	27	23	308	25	2.6	0.7	91.8	8	complete	1	1	0	1	3.2	0	0	0	0	0	1	1	0	0	0	0	0	1	0	0	0	0
98	F	71	7	3600	11.8	13.5	0.5	48	36	398	147	3.4	1	42.2	2	complete	0	0	0	1	4.21	0	0	0	0	0	1	0	0	0	1	0	0	0	0	0	0	0
99	M	77	6.4	3590	13.8	7.2	1	50	63	393	18	3.7	0.9	62.8	13	complete	1	0	0	1	6.74	0	0	0	0	0	0	0	0	0	1	0	1	1	0	1	0	0
100	M	76	6.4	4970	12.6	22	0.8	32	27	194	27	4.1	0.76	75.6	2.6	complete	0	0	0	1	2.13	0	0	0	0	0	1	0	0	0	0	0	0	0	0	0	0	0
101	F	72	6.9	4700	12.5	13.2	1.2	77	41	203	24	4	0.74	58.4	15.6	complete	1	1	0	1	6.56	1	0	1	0	0	0	0	0	1	0	0	1	1	0	1	0	0
102	F	72	5.6	5130	12.9	19.3	0.6	50	51	256	26	4.1	0.65	67.6	6.4	complete	0	0	0	1	2.61	0	0	0	0	0	0	0	0	1	1	0	1	1	0	1	0	0
103	F	67	6	3400	11.8	8.5	0.2	34	26	393	34	3.6	0.82	53.3	6.6	complete	1	1	0	1	5.26	0	0	0	0	0	0	0	0	0	0	0	0	0	0	0	0	0
104	F	73	6.7	4850	14	14.2	1.5	69	69	279	69	4.2	0.59	74.5	49.1	complete	0	0	0	1	4.27	0	0	0	0	0	0	0	1	0	0	0	0	1	0	1	0	0
105	M	70	1.6	5640	12.8	10.3	1.3	78	51	341	64	3.5	1.11	51.3	68	complete	1	1	0	1	7.42	0	0	0	0	0	0	1	0	0	0	0	1	1	0	1	0	0
106	F	56	6.3	3770	13.9	15.1	0.6	53	46	275	20	4.3	0.54	88.6	3.6	complete	0	0	0	1	2.9	0	0	0	0	0	1	1	0	0	0	0	0	0	0	0	0	0
107	M	54	5.3	6000	15.3	19	0.8	27	45	255	15	4.2	0.59	110	4.1	complete	0	0	0	1	1.14	1	1	1	0	0	0	0	0	0	0	0	1	1	0	1	0	0
108	F	66	6.6	8100	14.6	26.2	1	20	33	362	21	4.6	0.6	75.3	7.2	complete	0	0	0	1	0.88	0	0	0	0	0	1	0	0	0	1	0	1	1	0	1	0	0
109	M	69	3.5	7200	15.2	14	0.5	23	18	240	14	4.4	0.79	74.5	2.8	complete	0	0	0	1	2.67	0	0	0	0	0	0	1	0	0	0		0	0	0	0	0	0
110	F	69	6.6	5900	14.3	12.9	0.6	25	18	264	17		0.65	68.1	3.1	complete	0	0	0	1	3.15	0	0	0	0	0	1	0	0	0	1		1	1	0	1	0	0
111	M	73	6.6	8380	15	32.5	0.5	34	43	336	22	4	0.91	63	2	complete	0	0	0	1	1.16	1	1	1	0	0	0	0	0	0	0	0	1	1	0	1	0	0
112	M	76	4.8	5860	15.1	11.4	0.9	108	126	287	181	4.3	0.84	68	13.9	complete	1	1	0	1	6.41	0	0	1	0	0	1	1	0	0	0	0	0	0	0	0	0	0
113	M	82	5.4	5470	13.4	16	0.7	33	25	272	22	4.1	0.7	81.2	3.1	complete	1	0	0	1	3.38	0	0	0	0	0	1	0	0	0	0	0	0	0	0	0	0	0
114	F	54	6.5	7650	14.5	20.4	0.9	39	43	208	36	3.7	0.44	112	3.6	complete	0	0	0	1	1.57	0	0	0	1	0	1	0	1	0	1	0	0	0	0	0	0	0
115	F	66	6.6	3700	14.8	14.3	1.1	41	44	386	41	4.9	0.52	88.1	4.3	complete	0	0	0	1	2.85	1	0	0	0	0	1	0	0	0	1	0	0	0	0	0	0	0
116	M	63	6.7	3800	14.9	11.7	0.8	28	34	151	43	4.6	0.73	83.4	14.2	complete	0	0	0	1	2.59	0	0	0	0	0	1	1	0	0	1	0	0	0	0	0	0	0
117	M	72	6.1	4030	12.7	12.9	0.5	42	47	176	22	3.6	0.92	62.3	2.1	complete	0	0	0	1	3.42	1	1	1	0	0	0	1	0	0	1	0	1	1	0	1	0	0
118	F	74	6.8	3100	13	3.3	3.1	54	37	982	22	3.3	0.59	74.2	4.2	discontinue	1	0	0	0	19.91	1	1	1	0	0	0	0	0	0	0	0	1	1	0	1	0	0
119	F	57	3.5	3000	11.4	9.8	0.8	71	68	238	50	4.5	0.65	72	9.9	complete	1	1	0	1	5.01	0	0	0	0	0	1	1	0	0	0	0	0	0	0	0	0	0
120	F	75	6.3	4300	15.1	16.9	1	22	27	388	19		0.68	63.3		complete	0	0	0	1	1.88	0	0	0	0	0	1	1	0	0	0	0	0	0	0	0	0	0
121	F	83	5.8	6460	13.8	22.8	1	27	14	197	13	4.5	0.54	79.1	5.2	complete	0	0	0	1	2.63	0	0	0	0	0	0	0	0	0	0	0	0	1	0	0	0	0
122	F	73	6.5	3180	11.5	8.7	0.9	54	61	241	25	3.1	0.5	89.3	69	complete	1	1	0	1	5.8	0	1	0	0	0	1	0	0	0	0	0	0	0	0	0	0	0
123	F	73	6.1	3160	13	16.4	0.8	27	15	261	14	4.4	0.6	73.2	7.4	complete	0	0	0	1	3.1	0	0	0	0	0	0	0	0	0	0	0	0	0	0	0	0	0
124	F	68	6.8	1900	13	4.5	3.4	80	51	548	23	3.3	0.58	77.5	9.7	complete	1	0	0	1	16.93	0	0	0	0	0	1	1	0	0	0	0	0	1	0	1	0	0
125	M	59	6.1	4930	15.5	7	2.5	79	53	296	275	3.6	0.82	74.8	4.5	complete	1	0	0	1	9.15	0	0	0	0	0	0	0	0	0	0	0	0	0	0	0	0	0
126	F	82	6.5	3390	13.7	11.6	0.9	50	28	423	43	4.4	0.9	45.4	12.5	complete	1	1	0	1	6.68	0	0	1	0	0	0	1	0	0	1	0	0	1	0	0	0	1
127	F	81	5.4	4100	13.8	8.3	1.3	62	74	304	19	3.8	0.84	49.2	11.2	complete	0	0	0	1	7.03	0	0	0	0	0	1	1	0	1	0	0	0	0	0	0	0	0
128	F	75	5.4	4330	15.5	34.2	0.8	29	22	395	29	4.1	0.83	50.9	2.8	complete	0	0	0	1	1.36	0	0	0	0	0	1	1	0	1	0	0	1	1	0	1	0	0
129	F	64	6.2	5300	12	22.4	0.5	24	17	175	17		0.61	74.6	3.6	complete	0	0	0	1	1.66	0	0	0	0	0	0	0	0	0	0	1	0	1	0	0	0	0
130	F	73	5.7	2660	13.3	14.2	0.7	39	31	498	25	4.1	0.61	72.2	39	discontinue	0	1	0	0	3.6	1	1	0	0	0	1	0	0	1	0	0	1	1	0	1	0	0
131	F	67	6	4600	13.7	16.7	1.4	34	39	213	18	4.3	0.68	65.4	3.9	complete	0	0	0	1	2.18	0	0	0	0	0	1	1	0	0	0	0	0	0	0	0	0	0
132	F	71	6.2	4100	12.3	11.5	0.5	51	40	407	27	4.1	0.53	84.5	10.2	complete	0	0	0	1	4.98	0	0	0	1	0	0	0	0	0	0	0	0	1	0	1	0	0
133	M	67	5.9	3230	14.1	9.7	1	88	73	322	23	3.9	0.65	93	4.2	complete	0	0	0	1	7.11	0	0	0	0	0	1	0	1	0	0	0	1	1	0	1	0	0
134	F	79	6.2	7100	15.5	12.3	0.6	91	67	241	111	3.4	0.82	50.8	7.6	complete	0	0	0	1	7.14	0	0	0	0	0	0	1	0	0	0	0	0	0	0	0	0	0
135	F	64	7.2	5050	12.7	20.3	1.1	38	31	357	34		0.75	59.5	1.8	complete	0	0	0	1	2.15	0	0	0	0	0	0	0	0	0	1	0	0	1	0	0	0	0
136	M	70	6.8	3970	15.7	14.4	0.6	32	26	288	41	4.3	0.93	62	9	complete	0	0	0	0	3.05	0	0	0	0	0	0	0	0	0	0	0	0	1	0	1	0	0
137	M	86	6.4	2450	13.2	13.9	1	165	163	244	46	4.2	0.76	72.9	9.7	complete	0	1	0	1	8	0	0	0	0	0	0	1	0	0	1	0	1	1	0	1	0	0
138	F	60	6.6	6400	14.8	20.9	0.8	30	32	387	23	4.5	0.5	94.5	4.6	complete	0	0	0	1	1.52	0	0	0	0	0	0	1	0	1	0	0	0	0	0	0	0	0
139	M	68	6.8	8000	16	15	0.6	34	48	194	27	4.6	0.87	67.3	15.4	complete	0	0	0	1	2.22	0	0	0	0	0	0	1	0	0	0	0	0	1	0	1	0	0
140	M	77	6.3	5160	14.2	15.4	0.6	24	16	296	21	4.5	0.89	63.6	4	complete	0	1	0	1	3	0	0	0	0	0	1	0	0	0	1	0	0	1	0	0	0	0
141	M	61	7.4	5440	14.7	23.1	0.4	53	52	221	34	4.2	0.81	75.4	1.6	complete	0	0	0	1	1.94	0	0	0	0	0	1	0	0	0	0	0	1	1	0	1	0	0
142	M	46	6.7	4320	14.5	22.7	0.3	36	50	340	26	3.8	0.69	97	3.8	complete	0	0	0	1	1.03	0	0	0	0	0	1	1	0	0	0	0	0	1	0	0	0	0
143	F	73	6.9	3840	14	13.8	0.5	27	12	583	26	4.1			4.4	complete	0	0	0	1	4.12	0	0	0	0	0	0	1	0	0	1	0	0	1	0	1	0	0
144	F	82	6.3	6900	13.3	26.9	0.5	38	26	195	23	4	0.61	69.5	3.6	complete	0	0	1	1	2.27	0	0	0	1	0	0	0	0	0	1		1	1	0	1	0	0
145	F	50	6	8650	14.1	22.9	0.6	55	103	211	47	4.1	0.6	81.6	10.8	complete	0	0	0	1	1.18	1	1	1	0	0	1	0	0	0	0	0	1	1	0	1	0	0
146	F	81	6.2	9800	13.1	20.7	0.6	42	29	242	23	3.9	0.82	50.5	3.8	complete	0	0	0	1	3.05	0	0	0	0	0	0	0	0	0	0	0	0	0	0	0	0	0
147	F	81	6.2	5260	13.8	18.8	0.5	64	55	323	21	4.4	0.57	75.1	5.1	complete	0	0	0	1	3.72	1	1	1	0	0	0	0	0	0	1	0	1	1	0	1	0	0
148	F	81	6.4	4510	14	18.5	1	22	17	659	15	4.4	0.6	71	3.5	complete	0	1	0	1	2.34	0	0	0	0	0	0	0	0	0	0	0	0	0	0	0	0	0
149	M	65	5.9	5320	14.2	25.4	1.2	26	29	172	21	4.2	0.94	62.6	4.2	complete	0	0	0	1	1.24	0	0	0	0	0	0	0	0	0	0	0	0	0	0	0	0	0
150	M	78	6.8	4960	15.8	12.1	1.6	22	19	165	14	4.5	0.72	79.6	1.5	complete	0	0	0	1	3.25	0	0	0	0	0	0	0	0	0	1	0	0	1	0	1	0	0
151	M	80	5.8	5430	13.2	16.3	0.8	148	122	312	36	3.9	1.05	52.5	14.7	complete	0	1	0	1	6.58	0	0	0	0	0	0	0	0	1	0	0	1	1	0	1	0	0
152	F	57	6.3	6170	13.1	30.9	0.6	28	26	187	15	4	0.66	71.1	2.9	complete	0	0	0	1	1.01	0	0	0	0	0	1	0	0	0	0	0	0	1	0	1	0	0
153	M	65	5.4	5500	15.1	22.8	0.7	30	26	211	36	4.8	0.86	69	3.6	complete	0	0	0	1	1.68	0	0	0	0	0	0	1	0	0	0	0	0	0	0	0	0	0
154	F	64	5.2	3580	14.8	20.5	0.7	30	35	250	41	4.3	0.56	82	2.5	complete	0	0	0	1	1.58	0	0	0	0	0	1	0	0	0	0		0	1	0	1	0	0
155	F	78	6.9	5030	12.6	10.6	1	26	23	271	29	3.9	0.69	61.6	3.1	complete	0	0	0	1	3.99	0	0	0	0	0	0	1	1	0	1	0	0	0	0	0	0	0
156	M	73	6.7	6180	14.2	21.7	1.2	94	83	250	34	4.3	0.89	64.3	4	complete	0	1	0	1	3.47	0	0	0	0	0	0	0	0	0	0	0	1	1	0	1	0	0
157	M	66	6.2	7950	15.3	27.3	0.8	25	27	178	67	4.3	0.9	63.3	3	complete	0	0	0	1	1.16	1	0	1	0	0	1	1	0	0	0		1	1	0	1	0	0
158	F	52	3.9	3830	12.3	23.3	0.7	33	36	167	11	4.6	0.54	90.5	2.1	complete	0	0	0	1	1.23	0	0	0	0	0	1	0	0	0	1
159	F	66	6.9	3640	12.5	12.5	0.7	58	58	231	22	4.5	0.65	69.3	4.6	complete	0	0	0	1	4.02	0	0	1	0	0	1	0	0	0	1	0	1	1	0	1	0	0
160	F	55	6.2	6910	14.1	26.8	0.9	29	22	242	17	3.6	0.59	80.8	2.8	complete	0	0	0	1	1.27	0	0	0	0	0	0	0	0	0	0	0	0	0	0	0	0	0
161	M	56	5.4	5200	14.1	18.2	0.4	28	37	352	106	4.1	1	61.1	1.8	complete	0	0	0	1	1.42	0	0	0	0	0	1	0	0	0	0	0	1	1	0	1	0	0
162	F	74	6	1740	12.9	5.1	3	55	36	583	45	3.5	0.45	100.6	2162	complete	1	1	0	1	13.3	0	0	0	0	0	0	0	0	0	0	0	0	0	0	0	0	0
163	F	53	5.6	5000	15.8	12.3	0.4	27	28	361	19	5	0.42	118.5	2.4	complete	0	0	0	1	2.2	1	1	1	0	0	1	1	1	0	1		0	1	0
164	M	64	5.7	4400	14.4	16.6	0.6	25	17	233	33	3.5	0.79	76.1	2.8	complete	0	0	0	1	2.34	0	0	0	0	0	1	1	0	1	0	0	0	0	0	0	0	0
165	F	82	6.1	4800	12.6	24	0.7	49	43	422	23	4.2	0.55	77.8	4.4	complete	0	0	0	1	2.55	0	0	0	0	0	1	1	0	0	0	0	0	0	0	0	0	0
166	M	71	6.2	3800	13.2	12.3	0.6	49	59	164	118	4.2	0.84	69.1	5	complete	0	0	0	1	3.68	1	1	0	0	0	1	0	0	0	0	0	1	1	0	1	0	0
167	M	78	6.2	6700	14.1	22.6	0.8	29	20	289	12	4.4	0.6	97.2	1.5	complete	0	0	0	1	2.24	0	0	0	0	0	1	0	0	0	0	0	0	1	0	1	0	0
168	F	74	7	2900	12.6	14	0.6	42	35	373	14	4.6	0.66	65.7	4	complete	0	0	0	1	3.75	0	0	0	0	0	0	0	1	0	0	0	1	1	0	1	0	0
169	M	79	6.7	4800	16.3	17.5	1.3	27	26	307	17	4.3	0.78	72.6	1.5	complete	0	0	0	1	2.39	0	0	0	1	0	0	0	0	0	0		0	1	0	1	0	0
170	F	76	5.9	2770	12.3	13.9	0.6	59	28	320	19	3.6	0.8	53.2	3	complete	1	0	0	1	6.1	0	0	0	0	0	1	1	0	1	1	0	1	1	0	1	0	0
171	F	58	7.1	6150	14.8	18.4	0.6	44	64	265	46	3.9	0.62	75.4	5	complete	0	0	0	1	1.73	0	0	0	0	0	0	0	1	0	0	0	0	0	0	0	0	0
172	F	74	7	4850	13.2	22.2	0.6	28	24	276	12	4.8	0.62	70.3	3.9	complete	0	0	0	1	1.91	1	1	1	0	0	0	0	0	0	0	0	1	1	0	1	0	0
173	M	74	5.4	3580	13.9	11.6	0.8	28	19	211	37	3.3	0.64	91.9	4.7	complete	0	0	0	1	4.1	0	0	0	0	0	1	1	0	0	0	0	0	0	0	0	0	0
174	F	83	5.1	7100	12.2	28.6	0.6	32	29	149	15	3.8	0.87	47	5.5	complete	0	0	0	1	1.72	0	0	0	0	0	1	1	0	0	1		0	0	0	0	0	0
175	M	75	6.3	6900	11.6	17.7	0.6	33	37	308	75	3.9	1.59	33.8	2.4	complete	0	0	0	1	2.3	0	0	0	0	0	1	0	0	0	1	0	0	0	0	0	0	0
176	F	62	6.7	6200	8.4	26.6	0.6	79	42	439	30	3.5	1.12	38.7	10.2	complete	0	1	0	1	2.84	0	0	0	1	0	1	1	0	0	1	0	1	1	0	1	0	0
177	M	68	6.6	3800	14.1	17.9	0.6	60	47	351	27	4	0.83	70.9	5.2	complete	0	0	0	1	3.32	0	0	0	0	0	0	0	0	0	0	0	1	1	0	1	0	0
178	M	60	6.5	5100	16.5	17	0.7	35	37	197	89	4.3	0.79	77.5	2.6	complete	0	0	0	1	2.03	0	0	0	0	0	0	1	0	0	0	0	0	1	0	0	0	0
179	F	54	7	6130	13	26.1	1.1	22	21	321	34	4.4	0.61	78.4	1.5	complete	0	0	0	1	0.99	0	0	0	0	0	0	1	0	0	1	0	1	1	0	1	0	0
180	M	53	4.7	4540	16.1	15.3	0.4	44	54	211	54	4.5	0.72	89.4	4.5	complete	0	0	0	1	2.07				0						0	0	1	1	0	1	0	0
181	F	67	5.9	4200	14.4	11.4	0.7	37	37	238	75	4.6	0.63	71.1	6.2	complete	0	0	0	1	3.57	1	1	1	0	0	0	0	0	0	0	0	1	1	0	1	0	0
182	F	57	5.8	4940	14.7	10.9	1	65	54	635	51	4.3	0.6	78.6	9.7	complete	0	0	0	1	4.63	1	0	1	0	0	0	0	0	0	0	0	1	1	0	1	0	0
183	F	52	5.9	3600	14.4	28.1	0.8	22	27	290	50	4.6	0.54	90.5	3.9	complete	0	0	0	1	0.78	1	1	1	0	0	0	0	0	0	0	0	1	1	0	1	0	0
184	M	34	6.5	5970	16.3	23.6	0.4	40	48	245	24	4.7	0.9	79.1	4.8	complete	0	0	0	1	0.83	1	0	1	0	0	0	0	0	0	0	0	1	1	0	1	0	0
185	M	78	6.4	6690	14.6	20.9	1.2	42	44	252	21	4.4	0.6	97.2	3.8	complete	0	0	0	1	2.36	0	0	0	0	0	0	0	0	0	0		1	1	0	1	0	0
186	F	59	5.8	1760	10.2	4.8	1.9	63	43	666	47	3.1	0.58	80.7	371.2	complete	1	1	0	1	11.81	0	0	0	0	0	1	1	0	0	0	0	0	0	0	0	0	0
187	M	55	5.7	6610	15.7	21.9	0.7	31	35	111	47	4.2	0.8	78.4	2.4	complete	0	0	0	1	1.32	0	0	0	0	0	1	1	0	0	0	0	0	0	0	0	0	0
188	F	78	6.2	5600	11.2	13.1	0.5	26	30	227	59	4.3	0.79	53.1	2.6	complete	1	1	0	1	2.83	0	0	0	0	0	1	0	0	1	0	0	1	1	0	1	0	0
189	M	77	6.2	2960	14.8	8.2	1.1	70	65	436	33	4	0.75	76.4	11.8	complete	0	1	0	1	8.15	0	0	0	0	0	0	1	0	0	0	0	0	1	0	0	0	0
190	F	67	4.2	5410	12.2	13.2	0.8	41	21	261	17		0.45	102.7		complete	0	0	0	1	4.54	0	0	1	0	0	0	0	0	0	0	0	0	1	0	1	0	0
191	M	77	6.5	2820	14.1	3.8	1.8	69	42	66	48	3.9	0.81	70.2	30	complete	1	0	0	1	21.57	0	0	0	0	0	1	1	0	0	1	0	0	0	0	0	0	0
192	M	76	5.5	4260	13.8	18.9	1.1	33	30	224	45	3.5	0.86	66.3	2	complete	0	0	0	0	2.42	0	0	0	1	0	1	0	0	0	1		0	1	0	0	0	0
193	M	72	5.1	3930	14	10.2	0.5	86	97	558	145	3.4	0.69	85.3	52.2	complete	0	1	0	1	6.16	0	0	0	0	0	1	0	0	0	0	0	0	1	0	1	0	0
194	M	76	6.1	4260	15.7	19.4	0.9	40	34	128	27	4.6	1.02	54.8	13.1	complete	0	0	0	1	2.69	0	0	0	0	0	1	0	0	0	0	0	0	0	0	0	0	0
195	M	70	5.4	5400	13.9	11.6	0.5	31	36	180	24	4.1	0.63	95	3.8	complete	1	1	0	1	3.12	0	0	0	0	0	1	0	0	0	0	0	1	1	0	1	0	0
196	M	61	7.2	4920	14.1	14.4	0.9	104	142	243	32	3.7	0.49	130.1	10.7	complete	0	0	0	1	3.7	0	1	0	1	0	1	1	0	0	1	0	1	1	0	1	0	0
197	M	74	5.2	2820	13.7	17.4	0.6	37	37	254	51	3.7	0.68	86	5.1	complete	0	0	0	1	2.59	0	0	0	0	0	0	0	0	0	0	0	0	0	0	0	0	0
198	F	72	7	3680	12	8.8	1	28	18	341	21	3.6	0.62	70.9	5.5	complete	1	0	0	1	5.4	0	0	0	0	0	1	0	0	0	0	0	1	1	0	1	0	0
199	F	77	5.9	6210	12.1	16.7	0.8	56	54	302	64	4	0.65	66	3	complete	0	0	0	1	3.51	0	0	0	0	0	1	0	0	0	0	0	0	0	0	0	0	0
200	M	67	6	4830	15.1	16.1	1	44	36	251	30	4.3	0.92	63.6	5	complete	0	0	0	1	3.05	0	0	0	0	0	1	0	0	0	0	0	1	1	0	1	0	0
201	F	84	6.4	2530	12.5	10.8	0.8	48	38	223	24	3.7	0.7	59.4	9.6	complete	1	0	0	1	6.06	0	0	0	0	0	0	0	0	0	1	0	0	1	0	1	0	0
202	M	63	5.3	3360	14.6	13	1.1	65	104	176	36	4.2	0.9	66.3	13	complete	0	0	0	1	3.09	0	0	0	0	0	1	0	0	0	0	0	0	0	0	0	0	0
203	F	72	5.7	4300	12.9	12.2	0.7	36	35	459	21	3.9	0.42	108.5	4.2	complete	0	0	0	1	3.59	0	0	1	0	0	0	0	0	0	0	1	0	1	0	1	0	0
204	M	85	6.2	5170	12.2	14.2	0.9	56	68	265	18	4	0.71	78.8	4.8	complete	0	0	0	1	4.07	0	0	0	0	0	1	0	0	0	0	0	1	1	0	1	0	0
205	M	80	6.4	3890	14.8	6.1	1.5	68	47	289	41	3.7	0.88	63.7	34.4	complete	1	1	0	1	13.01	0	0	0	0	0	1	1	0	1	0	0	0	0	0	0	0	0
206	F	65	6.3	4120	14.3	8.1	1.6	55	48	272	31	4.5	0.8	55.2		complete	0	0	0	1	6.37	0	0	0	0	0	0	0	0	0	0	0	0	0	0	0	0	0
207	M	71	6.9	5800	14.6	17.2	0.9	28	30	319	51	3.7	1.02	55.9	9.4	complete	0	0	0	1	2.11	0	0	0	0	0	1	0	0	0	0	0	1	1	0	1	0	0
208	M	47	6.4	6920	15.3	11.4	1.1	108	145	672	78	4.3	0.52	131.4	31.3	complete	1	0	0	1	3.7	0	0	0	0	0	0	0	0	0	1	0	0	1	0	0	0	0
209	F	79	6.9	3790	14.2	13.7	0.6	34	21	288	22	3.9	0.36	125.1	16.4	complete	0	0	0	1	4.28	0	0	0	1	0	0	0	0	0	1	0	0	1	0	1	0	0
210	M	78	4.8	5820	10.8	16.1	0.5	32	27	179	16	4.1	0.86	65.5	3.1	complete	0	0	0	1	2.98	0	0	1	1	0	1	0	0	0	0	0	0	0	0	0	0	0
211	F	53	6.6	5610	10.9	15.4	0.3	50	42	284	85	4	0.5	97.9	5.6	complete	0	0	0	1	2.66	0	0	0	0	0	0	0	0	0	0	0	0	0	0	0	0	0
212	F	56	5.1	6970	13.4	20	0.6	45	42	226	26	4.2	0.6	79	3.8	complete	0	0	0	1	1.94	0	0	1	0	0	0	0	0	0	0	0	0	0	0	0	0	0
213	M	75	4.6	4660	11.9	13.7	0.8	57	69	129	34	3.9	0.9	63.1	8.1	complete	0	0	0	1	3.76	0	0	0	0	0	1	0	0	0	0	0	1	1	0	1	0	0
214	M	74	6.8	3400	13.6	9.1	0.9	50	60	177	49	4	0.69	84.7	5.8	complete	1	0	0	1	5.25	0	0	0	1	0	0	0	0	0	0	0	0	0	0	0	0	0
215	F	63	5.9	2920	12.6	6.5	1.2	51	50	562	34	3.1	0.59	77.8	121.2	complete	1	0	1	1	6.99	0	1	0	0	0	1	1	1	0	1	0	1	1	0	1	0	0
216	F	73	6.6	5000	11.3	12.9	0.5	21	18	273	20	3.9	0.83	51.3	5.8	complete	0	0	1	0	2.8	0	0	0	0	1	1	1	0	1	0		0	1	0	1	0	0
217	M	57	4.6	5400	16.1	20.8	1	26	33	241	25	3.9	0.99	61.8	5	complete	0	0	0	1	1.24	0	0	0	0	0	0	1	0	0	0	0	0	1	0	1	0	0
218	F	75	6.5	4370	13.2	14.9	0.6	31	26	326	12	4.1	0.84	50.3	2.9	complete	0	0	0	1	3.06	0	0	0	0	0	0	1	0	0	1		0	1	0	1	0	0
219	F	59	6.7	6100	14.8	19.6	0.9	34	43	294	38	4.7	0.66	70.1	9.2	complete	1	0	0	1	1.56	0	0	0	0	0	1	0	0	0	0	0	0	1	0	1	0	0
220	F	63	6.1	3400	12.7	9.1	0.5	27	22	161	16	4.3	0.58	79.2	3	complete	0	0	0	1	3.99	0	0	0	0	0	1	0	0	0	0	0	0	1	0	1	0	0
221	M	51	6.2	2750	8.5	8.7	1.1	60	52	250	17	3.6	0.69	94.2	5.5	complete	1	0	0	1	4.88	0	0	0		0	1	1	0	0	0	0	0	0	0	0	0	0
222	M	66	5.2	4960	15	23.9	0.8	90	166	257	88	3.8	0.57	107.8	16.1	complete	0	0	0	1	1.93	0	0	0	0	0	1	0	0	0	0	0	0	0	0	0	0	0
223	F	67	5	5060	10.8	17.9	0.7	47	38	249	21	4.6	0.82	53.3	3.2	complete	0	0	0	1	2.85	1	1	1	0	0	1	1	1	0	0	0	0	1	0	0	0	0
224	F	80	5.8	5120	13.1	21	0.9	36	30	202	24		0.7	60.2	2.5	complete	0	0	0	1	2.5	0	0	0	0	0	1	0	0	0	0	0	1	1	0	1	0	0
225	F	67	5.5	3320	13.2	14.4	0.9	78	96	181	35	4.5			5.3	complete	0	0	0	1	3.7	0	0	0	0	0	0	0	0	0	0	0	1	0	0	0	0	0
226	M	78	7	3900	14.6	14.2	1.1	25	23	268	25	4.1	0.74	77.2	3.4	complete	0	0	0	1	2.86	1	0	1	0	0	0	0	0	1	0	0	0	1	0	1	0	0
227	F	74	6.8	4800	13.4	14.5	1	28	26	223	15	4.1	0.67	64.6	8.3	complete	0	0	0	1	2.8	0	0	0	0	0	1	1	0	0	0	0	0	0	0	0	0	0
228	M	72	6	6600	15.6	19.2	1	29	24	212	21	3.9	0.81	71.6	1.8	complete	0	0	0	1	2.22	0	0	0	0	0	1	1	0	0	0	0	0	1	0	0	0	0
229	M	73	5.2	4360	15.1	13	1.2	41	35	223	16	4.6	0.93	61.3	5.7	complete	0	0	0	1	3.89	0	0	0	0	0	1	1	0	0	0	0	1	1	0	1	0	0
230	M	69	6.8	6910	14.5	20.4	0.8	35	26	178	21	4.2	0.81	72.8	1.5	complete	0	0	0	1	2.32	0	0	0	0	0	0	0	0	0	0	0	0	0	0	0	0	0
231	M	71	5.5	6500	14.9	13.6	0.7	33	24	215	20	4.8	0.75	78.2	1.5	complete	0	0	0	1	3.52	0	0	0	0	0	0	0	0	0	1	0	0	0	0	0	0	0
232	F	68	4.1	2700	11.4	6.5	0.9	59	42	191	58	3.8	0.9	47.9	43.1	complete	1	0	0	1	9.52	0	0	0	0	0	1	1	0	0	1	0	0	0	0	0	0	0
233	F	55	5.8	2300	10.8	7.6	0.7	50	37	658	24	3.8	0.51	94.8	3.2	complete	1	0	0	1	5.95												0	1	0	0	0	0
234	F	84	5	4900	12.1	24.4	0.9	50	31	258	61	3.7	0.56	75.8	4.8	complete	0	0	0	1	3.09	0	0	0	0	0	1	1	0	0	0	0	0	0	0	0	0	0
235	M	73	6.4	6500	12.9	16.1	0.5	23	14	226	18	4	0.8	72.3	2.8	complete	0	0	0	1	2.79	0	0	0	0	0	1	1	0	0	0	0	0	0	0	0	0	0
236	M	79	5.9	5100	14.1	15.1	0.9	33	21	262	20	3.8	0.86	65.3	3.9	complete	0	0	0	1	3.77	0	0	0	0	0	1	0	0	0	1	0	0	1	0	0	0	0
237	F	82	5.8	5800	13.6	26.5	0.8	30	24	181	15	4.3	0.68	61.7	4.3	complete	0	0	0	1	1.89	0	0	0	0	0	1	1	0	0	1	0	0	0	0	1	0	0
238	M	80	4.5	6000	12.3	20.8	1.9	24	18	311	15	4.3	0.95	58.3	2.2	complete	0	0	0	1	2.18	0	0	0	0	0	1	1	0	0	0	0	0	0	0	0	0	0
239	F	79	5.9	4300	12.1	11	1.1	52	33	869	27	3.4	0.91	45.4	23.5	complete	1	0	0	1	6.5	0	0	0	0	0	0	0	0	0	1	0	1	1	0	1	0	0
240	M	76	6.5	5600	14.5	19.2	1.9	33	22	312	23	4.4	0.8	71.5	1.8	complete	0	0	0	1	2.78	0	0	0	0	0	1	1	0	0	0	0	0	1	0	0	0	0
241	F	66	5.6	3800	13.8	18.6	0.9	23	18	307	12	4.3	0.54	84.5	3.3	complete	0	0	0	1	1.92	1	1	1	0	0	1	1	0	0	0		1	1	0	1	0	0
242	F	72	5.7	4000	12.4	13	0.8	40	37	408	22	3.9	0.51	87.8	4.7	complete	0	0	0	1	3.64	0	0	1	0	0	0	1	0	0	0	1	0	1	0	1	0	0
243	M	61	5.3	3820	13.6	6.7	1.1	37	40	204	27	4.2	0.82	74.1	10.3	complete	0	0	0	1	5.33	0	0	0	0	0	1	1	0	0	0	0	0	0	0	0	0	0
244	F	66	6.7	3020	13.2	8.6	1.6	84	79	326	237	3.9	0.54	84.5	13.9	complete	0	0	0	1	7.25	0	0	0	0	0	1	1	0	0	1	0	0	0	0	0	0	0
245	F	74	6.2	3540	14.2	9.7	0.7	32	25	398	16	4.2	0.53	83.5	3.9	complete	1	1	1	1	4.88	1	1	1	0	0	0	0	0	0	0	0	1	1	0	1	0	0
246	F	81	6.5	3200	12.6	9.8	1	26	11	213	28	3.7	0.6	71	5.4	complete	0	0	0	1	6.48	0	0	0	0	0	0	0	0	0	1	0	0	1	0	1	0	0
247	M	57	5.8	5500	14.8	19.8	0.8	52	66	126	97	4.7	0.88	69.9	2.9	complete	0	0	0	1	1.84	0	0	0	0	0	1	0	0	0	0	0	0	1	0	1	0	0
248	F	73	6	4300	13.8	10.9	0.9	32	25	354	16	4.6	0.75	57.3	1.3	complete	1	0	0	1	4.29	0	0	0	1	0	1	0	0	0	1	0	0	0	0	0	0	0
249	M	75	5.2	3200	11.1	13	1.1	70	53	379	58	3.6	0.62	94.8	2.4	complete	0	1	0	1	5.55	0	0	0	0	0	1	0	0	0	0	0	1	1	0	1	0	0
250	F	78	5.3	3440	11.9	12.6	0.8	207	99	397	124	4.1	0.94	43.9	29	complete	0	1	0	1	12.88	0	0	0	0	0	0	0	0	0	0	0	1	1	0	1	0	0
251	F	62	6.8	6000	13.9	7.7	0.7	79	94	442	294	4.2	0.57	81.1	7.3	complete	0	0	0	0	6.56	1	1	1	0	0	0	1	0	0	1	0	1	1	0	1	0	0
252	M	44	6.1	5700	16.6	24.6	0.8	17	24	320	32	4.5	0.76	88.4	6.2	complete	0	0	0	1	0.62	0	0	1	0	0	1	1	0	1	0	0	0	1	0	0	0	0
253	F	64	5.3	4420	12.8	11.7	0.8	63	45	230	32	3.8	0.51	90.8	15.9	complete	1	0	0	1	5.14	0	0	0	0	0	1	1	0	0	0	0	0	0	0	0	0	0
254	M	75	4	5100	13.9	12.2	0.8	81	79	204	81	4.3	0.96	58.8	5.5	complete	1	0	0	1	5.6	0	0	0	0	0	0	0	0	0	0	0	1	1	0	1	0	0
255	M	70	6.3	4030	15	13.2	0.9	22	15	207	12	3.7	0.8	73.2	3.3	complete	0	0	0	1	3.01	0	0	0	0	0	0	0	0	0	0	0	0	0	0	0	0	0
256	M	34	7	5870	15	21.9	0.9	25	37	185	41	4.4	0.86	83.2	3.3	complete	0	0	0	1	0.64	0	0	0	0	0	0	0	0	0	1	0	0	1	0	0	0	0
257	F	65	6.1	4000	13.8	12.5	0.7	45	48	254	29	4.1	0.55	83.2	5.2	complete	1	0	0	1	3.38	0	0	0	0	0	1	0	0	0	0	0	0	0	0	0	0	0
258	F	53	6.5	3500	13.7	15.2	1.2	27	38	287	17	4.6	0.69	68.8		complete	0	0	0	1	1.53	1	1	1	0	0	0	0	0	0	0	0	1	1	0	1	0	0
259	F	69	6.9	4200	13.5	8	0.9	40	33	283	24	4.2	0.55	81.8	4.6	complete	1	1	0	1	6.01	1	0	1	0	0	0	0	0	0	0	0	0	1	0	1	0	0
260	F	68	4.3	5100	15.1	14.2	0.9	27	25	155	46	4.1	0.81	53.8	6.9	complete	0	0	0	1	2.59	1	0	0	0	0	0	1	0	0	0	0	0	0	0	0	0	0
261	F	66	6.3	4700	12.8	17.8	1.7	34	27	241	16	4	0.7	63.6	2.2	complete	0	0	0	1	2.43	0	0	0	0	0	0	1	0	0	0	0	0	0	0	0	0	0
262	M	81	6.1	5700	13	14.3	0.8	35	34	379	55	4.2	0.86	64.8	2.8	complete	1	1	0	1	3.4	0	0	0	0	0	0	0	0	0	0	0	1	1	0	1	0	0
263	F	75	5.7	4300	12.5	13.7	0.6	40	27	159	13	4.2	0.78	54.5	2.9	complete	0	0	0	1	4.21	1	1	1	0	0	0	0	0	1	0	0	1	1	0	1	0	0
264	F	63	6.8	3900	13.2	9.8	0.8	62	54	196	50	4.1	0.47	99.7	14.9	complete	0	0	0	1	5.42	1	1	1	0	0	0	0	0	0	0	0	1	1	0	1	0	0
265	M	77	7.1	6200	16.3	17.8	0.4	25	21	253	32	4.6	0.71	81.1	5.5	complete	0	0	0	1	2.36	1	0	1	0	0	0	1	0	0	1	0	1	1	0	1	0	0
266	M	72	6.5	6100	14	13	0.6	32	42	183	37	4.3	0.92	62.3	3.4	complete	0	0	0	1	2.73	0	0	0	0	0	1	1	1	0	0	0	0	0	0	0	0	0
267	M	51	5.8	8100	15.3	23.4	0.5	25	34	207	78	4.6	0.77	83.5	5	complete	0	0	0	1	0.93	0	0	0	0	0	1	0	0	0	0	0	0	1	0	1	0	0
268	M	66	6	3300	14.4	16.4	0.7	24	32	190	55	4.4	0.97	60.3	3.8	complete	0	0	0	1	1.71	0	0	0	0	0	1	1	0	0	0	0	0	1	0	1	0	0
269	F	76	6.9	3600	13.9	13.6	0.9	47	48	346	23	4.3	0.8	52.8	2.3	complete	0	0	0	0	3.79	1	1	1	0	0	0	0	0	0	1	0	1	1	0	1	0	0
270	F	82	7.8	4900	13.4	9	0.5	111	98	447	94	3.2	0.45	97	32.1	complete	1	0	0	1	10.22	0	0	0	0	0	1	0	0	0	1	0	1	1	0	1	0	0
271	F	62	6	4370	15.2	17	1.2	105	87	220	34	4.3	0.52	89.7	4.3	complete	0	0	0	1	4.11	1	1	1	0	0	0	0	0	0	1	0	1	1	0	1	0	0
272	M	75	5.3	4000	8.8	11.2	0.4	43	35	327	85	3.8	0.59	100.1	3.6	complete	0	0	0	1	4.87	0	0	0	0	0	1	0	0	0	0	0	0	1	0	1	0	0
273	F	46	6.3	4790	10.9	27.4	0.5	53	55	159	50	4.2	0.64	77.9	3	complete	0	0	0	1	1.2	0	0	0	0	0	1	0	0	0	0	0	1	1	0	1	0	0
274	M	71	4.7	4880	15.7	16.7	0.6	46	41	387	43	3.9	0.72	81.8	8.3	complete	1	1	0	1	3.05	0	0	0	0	0	0	0	0	0	0	0	1	1	0	1	0	0
275	F	59	5	5850	14.2	17.5	0.5	36	26	296	22	4.6	0.67	68.9	4	complete	0	0	1	1	2.38	1	1	1	0	0	1	1	1	0	1	0	0	1	0	0	0	0
276	F	73	5.1	4300	12.7	13.1	0.6	38	30	226	26	3.4	1.04	40.1		complete	0	0	0	1	3.87	0	0	1	1	0	0	0	0	0	0	0	0	0	0	1	0	0
277	M	59	5.8	6210	16	20.4	1.1	34	37	211	37	4.2	0.63	99.8	2.9	complete	0	0	0	1	1.62	0	0	0	0	0	0	0	0	0	0	0	0	1	0	1	0	0
278	M	60	6.5	4710	12.5	10.7	0.9	36	30	959	194	3.8	1.19	49.5	4	complete	1	0	0	1	3.69	0	0	0	0	0	1	1	0	0	1	0	0	0	0	0	0	0
279	M	61	7.1	4600	13.4	13.7	0.6	76	76	547	515	3.9	0.8	76.1	4.8	complete	0	0	0	1	3.88	0	0	0	0	0	0	1	0	0	0	0	0	0	0	0	0	0
280	M	82	5.9	5400	14.1	11.2	0.7	42	24	403	29	3.9	0.76	73.9	11.6	complete	1	0	0	1	6.28	0	0	0	0	0	1	0	0	0	1	0	0	1	0	1	0	0
281	M	54	5.9	5300	16.5	21.8	1.1	31	47	227	35	4.4	0.97	63.8	4.4	complete	0	0	0	1	1.12	0	0	0	0	0	1	1	0	0	0	0	1	0	0	0	0	0
282	M	76	6.7	6200	14.8	16.3	0.8	32	27	240	31	3.8	0.81	70.5	2.8	complete	1	1	0	1	2.87	0	0	0	0	0	0	1	0	0	1	0	0	1	0	1	0	0
283	F	69	6.5	4080	13.6	21.7	0.7	53	39	344	29	4.9	0.64	69.6	11	complete	0	0	0	1	2.7	0	0	0	0	0	1	0	0	0	0	0	0	0	0	0	0	0
284	M	76	5.2	4470	15.6	14.1	0.9	31	26	283	36	4.5	0.64	91.2	5.8	complete	0	1	0	1	3.28	0	0	0	0	0	1	1	1	0	0	0	0	1	0	0	0	0
285	M	72	4.8	4070	12.5	16.6	0.5	41	37	215	29	3.9	0.74	79	13.4	complete	0	0	0	1	2.92	1	1	1	1	0	0	1	0	0	0		1	1	0	1	0	0
286	F	66	5.8	4060	14.2	14.4	1.2	27	20	228	16	3.3				complete	0	0	0	1	2.77	0	0	0	0	0	1	0	0	0	0	0	0	1	0	1	0	1
287	F	69	6.3	5800	13.7	14.6	0.9	64	56	289	54	4.4	0.6	74.4	5.7	complete	0	0	0	1	4.04	0	0	0	0	0	1	0	0	0	1	0	1	1	0	1	0	0
288	F	66	5.6	6500	13.9	24.8	0.7	26	24	310	16	4.3	0.64	70.2	2.8	complete	0	0	0	1	1.41	0	0	0	0	0	0	1	1	0	0	0	0	0	0	0	0	0
289	M	65	6.4	10600	16.8	14.6	0.6	26	25	217	48	4.9	0.81	73.7	10.6	complete	0	0	0	1	2.32	0	0	0	0	0	0	1	0	0	1	0	0	0	0	0	0	0
290	F	63	6.4	8440	12.3	22.2	0.2	23	15	252	16	4	0.63	72.4	3.8	complete	0	0	0	1	1.69	0	0	0	0	0	1	1	0	0	0	0	0	0	0	0	0	0
291	F	75	6.9	4000	12.3	10.4	1.1	30	33	189	19	4.3	0.68	63.3	3.2	complete	0	0	0	1	3.77	0	0	0	0	0	1	1	0	0	0	0	0	0	0	0	0	0
292	M	70	6.3	5800	15.2	26.1	0.6	79	19	304	482	4	0.74	79.7	9.9	complete	0	0	0	1	4.86	0	0	0	0	0	0	1	0	0	0	0	0	1	0	0	0	0
293	F	80	6.3	4700	13.1	12	0.7	53	48	194	23	4.3	0.76	55	3.7	complete	0	0	0	1	5.1	0	0	0	0	0	1	0	0	0	0	0	0	1	0	1	0	0
294	F	62	6.7	5590	15.2	13.8	0.6	48	41	180	23	4.6	0.73	61.9	2	complete	0	0	0	1	3.37	0	0	0	0	0	1	0	0	0	1	0	0	1	0	0	0	0
295	M	70	5.6	5920	14.8	11.5	0.6	59	66	280	28	4	1	57.3	3.9	complete	0	0	0	1	4.42	0	0	0	0	0	1	0	1	0	0	0	0	1	0	0	0	0
296	M	59	6	5500	11.6	18.4	0.4	34	31	365	72	3.9	0.77	80.1	20.6	complete	0	1	0	1	1.96	0	0	0	0	0	1	1	0	0	0	0	0	0	0	0	0	0
297	F	66	4.8	5180	13	20.9	1.5	21	18	284	15	4.3	0.49	94	5.6	complete	0	0	0	1	1.56	0	0	0	0	0	0	1	0	0	0	0	1	0	0	0	0	0
298	F	84	5.6	4200	13.9	10.8	0.7	32	23	125	17	3.7	0.88	46.2	11.4	complete	0	0	0	1	5.19	0	0	0	0	0	1	1	0	0	0	0	0	0	0	0	0	0
299	M	60	5.9	3600	13.9	12.8	0.9	35	42	182	72	4.8	1.05	56.8	1.7	complete	0	0	0	1	2.53	1	1	1	0	0	1	1	0	0	0	0	0	0	0	0	0	0
300	F	67	6.8	4000	13.7	13.4	0.6	19	18	340	18	4.6	0.49	93.6	3.8	complete	0	0	0	1	2.24	0	0	0	0	0	1	1	0	0	1	0	0	1	0	0	0	0
301	F	66	6.4	4000	12.8	19.6	0.8	28	27	252	23	4	0.9	48.3	2.5	complete	0	0	0	1	1.81	0	0	0	0	0	0	1	0	0	0	0	0	0	0	0	0	0
302	F	81	5.9	5600	14.9	16.8	0.7	107	115	318	79	4	0.77	54.1	20.2	complete	1	0	0	1	4.81	0	0	0	1	0	0	0	0	0	0	0	0	0	0	0	0	0
303	F	79	4.8	6200	13.6	23.4	1	47	55	201	59	4.2	0.99	41.4	3	discontinue	0	1	0	1	2.14	0	0	0	1	0	1	0	0	0	0		0	1	0	1	0	0
304	M	57	6.4	2970	14.1	3.3	1.5	92	77	347	98	3.2	0.66	95.8	48.1	complete	1	0	1	1	18.11	0	1	0	1	0	1	1	0	0	1	0	0	0	0	0	0	0
305	F	82	6.6	3600	12.4	10.8	2.2	33	21	236	22	4.2	0.67	62.7	2.2	complete	0	0	0	1	5.47	1	1	1	0	0	0	0	0	0	0	0	1	1	0	1	0	0
306	F	83	6.1	2900	10.8	6.1	1	35	18	306	14	3.5	0.58	73.2	4.7	complete	0	0	0	1	11.22	1	1	1	0	0	0	0	0	0	0	0	1	1	0	1	0	0
307	M	68	6.4	7560	15	11.2	1	44	33	258	38	3.5	0.83	70.9	9	complete	1	1	0	1	4.65	0	0	0	0	0	1	0	0	0	0	0	0	0	0	0	0	0
308	F	61	6.1	6340	13.7	18.3	1.2	57	77	211	38	4.5	0.57	81.5	8	complete	0	0	0	1	2.17	0	0	0	0	0	1	1	0	1	0	0	1	1	0	1	0	0
309	F	67	6.2	3640	13.6	17.6	0.9	29	23	284	44	4.1	0.66	67.6	3	complete	0	0	0	1	2.3	0	0	0	0	0	0	1	0	0	0	0	0	0	0	0	0	0
310	F	72	5.7	1550	12.5	6.1	1.7	90	71	240	19	3.6	0.64	68.5		complete	1	1	0	1	12.61	0	0	0	0	0	1	1	0	0	1	0	0	1	0	1	0	0
311	F	82	6	4200	11.4	17.7	0.4	31	19	171	11	3.9	0.73	57.1	3.5	complete	0	0	0	1	3.29	0	0	0	0	0	0	0	0	0	0	0	0	0	0	0	0	0
312	M	59	6.3	4150	13.8	23.2	0.8	34	31	3005	30	4.4	0.53	120.6	5.9	complete	0	0	0	1	1.55	0	0	0	0	0	1	0	0	0	0	0	0	1	0	0	0	0
313	F	62	5.3	4200	15.3	14.2	0.5	28	25	269	25	4.4	0.55	84.3	3.1	complete	0	0	0	1	2.45	0	0	0	0	0	1	1	0	0	1	0	0	1	0	0	0	0
314	F	65	6.3	3090	9.9	10.1	0.7	59	57	333	23	4.2	0.7	63.9	7	complete	1	1	0	1	5.03	0	0	0	0	0	1	0	0	0	1	0	0	1	0	1	0	0
315	F	56	6	4080	13	19.5	0.9	34	23	185	11	4.3	0.67	70	2	complete	0	0	0	1	2.04	0	0	0	0	0	0	0	0	0	0	0	0	0	0	0	0	0
316	F	61	6.3	5100	14	21	0.5	57	56	305	31	4	0.73	62.2	5	complete	0	0	0	1	2.21	1	1	1	0	0	1	1	1	0	0		0	1	0	0	0	0
317	F	68	6.6	2760	13.2	15.9	0.6	38	36	281	30	4.2	0.54	83.8	3.7	complete	0	0	0	1	2.71	0	0	0	0	0	0	1	0	0	1	0	0	1	0	1	0	0
318	M	66	3.3	5600	15.3	11.2	2.5	37	22	240	42	3.9	0.62	98.3	3.1	complete	0	0	0	1	4.65	0	0	0	0	0	1	1	0	0	1		1	1	0	1	0	0
319	M	33	5.5	5100	16.2	16.4	0.7	56	132	208	70	4.5	0.89	80.8		complete	0	0	0	1	0.98	1	1	1	0	0	0	0	0	0	0	0	1	1	0	1	0	0
320	F	79	6.8	4200	12.7	17.1	0.7	40	19	436	17	4.4	0.7	60.4	3.1	complete	0	0	0	1	4.24	0	0	0	0	0	1	0	0	0	0	0	1	1	0	1	0	0
321	F	80	5.2	5200	13.4	10.2	0.8	39	23	141	15	4	0.73	57.5	2.4	complete	0	0	0	1	6.38	0	0	0	0	0	1	1	0	0	0	0	1	0	0	0	0	0
322	F	70	6.5	5600	13.3	18.8	0.7	26	14	344	16	4.2	0.61	72.7	2.4	complete	0	0	0	1	2.59	0	0	0	0	0	1	1	0	1	0	0	0	0	0	0	0	0
323	F	64	6.5	3210	11	16	1	42	44	282	31	4.1	0.6	76	3.7	complete	0	0	0	1	2.53											0	0	0		0	0	0
324	F	72	6.6	2660	11.9	5.9	0.8	43	40	361	20	3.5	0.79	54.4	11	complete	1	1	0	1	8.3	0	0	0	0	0	1	1	0	0	0	0	0	0	0	0	0	0
325	F	79	6.6	2700	11.9	16.9	0.8	33	19	165	15	4.3	0.61	70.3	3	complete	0	0	0	1	3.54	0	0	0	0	0	0	0	0	0	0	0	0	0	0	0	0	0
326	M	81	6.4	3700	12.4	12	1.1	100	63	529	79	3.6	0.67	85.2		complete	0	0	0	1	8.5	0	0	0	0	0	0	1	1	0	0	0	1	1	0	1	0	0
327	F	73	6.8	4500	11.4	10	0.5	35	26	220	47	4.1	0.85	50	3.7	complete	0	0	0	1	5.01	0	0	0	0	0	1	1	0	0	0	0	0	0	0	0	0	0
328	F	78	5.9	3300	11.8	11	0.9	39	22	580	26	3.8	0.53	82.2	14.4	discontinue	1	1	0	0	5.9	0	0	0	1	0	1	0	0	0	1	0	0	1	0	1	0	0
329	M	67	6.3	3500	15.3	14.5	0.8	64	95	262	23	4.2	0.84	70.2	11.8	complete	0	1	0	1	3.03	0	0	0	0	0	1	0	0	0	0	0	1	1	0	1	0	0
330	M	73	6.4	5520	15.2	15	2	33	26	320	14	4.6	0.98	57.9	1.7	complete	0	0	0	1	3.15	0	0	0	0	0	0	0	0	0	0	0	0	0	0	0	0	0
331	M	71	4.5	4350	12.6	9.6	1.3	85	83	227	30	3.8	0.89	64.8	8.5	complete	1	1	1	1	6.9	0	0	0	0	0	1	1	0	1	0
332	M	73	6	4400	14.7	7	0.6	43	42	208	58	3.9	0.57	104.7	9.4	complete	0	0	0	1	6.92	0	0	0	0	0	1	0	0	0	0	0	0	0	0	0	0	0
333	F	45	5.4	5400	12.4	40.2	0.7	43	38	191	66	4.2	0.54	94.3	3.1	complete	0	0	0	1	0.78	0	0	0	0	0	1	0	0	0	1	0	0	0	0	0	0	0
334	M	68	6	1900	11.4	7.2	1.1	30	17	222	29	4.5	0.85	69	2.4	complete	1	0	0	1	6.87	1	1	0	0	0	1	1	0	0	0	0	1	1	0	1	0	0
335	F	37	7.3	4880	15.1	18.8	0.8	26	20	148	17	4.3	0.74	70.7	2	complete	0	0	0	1	1.14	0	0	1	0	0	0	0	0	0	1	0	0	1	0	1	0	0
336	F	78	5.7	3750	12.7	4.8	1.3	58	38	270	53	3.6	0.88	47.2	12.5	complete	1	0	0	1	15.29	0	0	0	0	0	0	0	0	0	0	0	0	1	0	1	0	0
337	M	57	6.7	4800	16.5	5.3	2.2	46	27	284	101	4.3	0.67	94.2	4.6	complete	0	0	0	1	9.52	0	0	0	0	0	1	0	0	0	1	0	0	0	0	0	0	0
338	F	78	6.2	5400	14.5	13.9	0.9	64	56	279	29	3.5	0.56	77.4	7.3	complete	0	0	0	1	4.8	0	0	0	0	0	0	1	0	1	0	0	0	0	0	0	0	0
339	M	66	5.4	4500	14.3	23	0.7	55	52	307	29	4.4	0.83	71.5	4.1	discontinue	0	0	0	1	2.19	0	0	0	0	0	0	0	0	0	0	0	0	1	0	1	0	0
340	F	69	6.2	6200	14.7	13.1	0.6	28	26	228	26	4.2	0.75	58.3	3.6	complete	0	0	0	1	2.89	0	0	0	0	0	0	1	0	0	0	0	0	0	0	0	0	0
341	F	84	4.8	3600	13.2	14.9	0.4	50	41	320	16	3.9	0.94	43	3.7	complete	0	0	0	1	4.4	0	0	0	0	0	0	1	0	0	0	0	0	0	0	0	0	0
342	M	68	6.3	5600	13.6	12.1	0.6	39	32	170	54	4.8	0.86	68.2	7.9	complete	0	0	0	1	3.87	0	0	0	0	0	1	1	0	0	0	0	0	1	0	0	0	0
343	F	56	5.6	4800	12.7	3.7	1.9	92	103	767	87	3.3	0.65	72.3	99.9	complete	1	0	0	0	13.72	0	0	0	0	0	0	1	0	0	1		0	1	0	1	0	0
344	F	74	6.3	3790	11.8	18.8	0.6	62	61	216	17	4.1	0.72	59.7	1.9	complete	0	0	0	1	3.12	0	0	0	0	0	0	1	0	0	0	0	1	1	0	1	0	0
345	M	56	6.9	4120	14	19.3	1.3	113	152	207	100	4.1	0.74	84.9	16	complete	0	0	0	1	2.66	0	0	0	0	0	0	1	0	0	1	0	0	0	0	0	0	0
346	M	73	6.3	3220	9.4	9.6	0.7	41	46	218	21	4.1	0.95	59.9	8.2	complete	1	1	0	1	4.6	0	0	0	0	0	0	1	0	0	1	0	0	0	0	0	0	0
347	F	78	6.8	3390	11.5	15.4	0.7	32	16	152	16	4.9	1.02	40.2	3.4	complete	0	0	1	1	4.05	1	1	1	1	0	0	0	0	1	0	0	1	1	0	1	0	0
348	M	68	4.3	8870	13.5	31.7	0.5	69	84	355	89	4	1.01	57.2	5	complete	0	1	0	1	1.61	0	0	0	0	0	0	1	0	0	0	0	0	0	0	0	0	0
349	F	66	6.4	4650	13.9	29	0.7	33	26	148	21	4.4	0.78	56.3	4	complete	0	0	0	1	1.47	0	0	0	0	0	0	1	0	0	1	0	0	1	0	1	0	0
350	F	76	6.6	2080	9.5	6.2	1.3	54	29	512	22	3.3	0.5	88.3		complete	1	0	0	1	12.29	0	0	0	0	0	0	0	0	0	0	0	0	1	0	1	0	0
351	F	64	6	3050	13.4	10.7	1.9	58	36	399	34	3.5	0.57	80.4	12.8	complete	1	1	1	1	5.78	0	0	0	1	0	1	1	0	0	1	0	0	1	0	1	0	0
352	F	60	6.3	3510	13.4	5.8	0.7	68	81	386	24	4.2	0.51	92.9	16.3	complete	1	0	1	1	7.82	1	1	1	0	0	0	1	0	0	0	0	1	1	0	1	0	0
353	M	56	6.7	4300	15.3	6.7	1	222	143	972	652	4	0.68	93.2	11.3	complete	0	0	0	1	15.52	0	0	0	0	0	1	1	0	0	0	0	0	0	0	0	0	0
354	F	80	6	4200	9.9	23.5	0.5	36	17	230	25	4.1	0.84	49.3	3.8	complete	0	1	0	1	2.97	0	0	0	0	0	0	0	1	0	0	0	0	0	0	0	0	0
355	M	60	5.5	7910	14.9	18.9	0.9	35	38	377	31	4	0.83	73.5	3	complete	0	0	0	1	1.8	0	0	0	0	0	1	1	1	1	0	0	0	1	0	1	0	0
356	F	67	6	2420	11.1	8.6	1	37	26	394	39	3.5	0.63	71.1	22.6	complete	1	0	0	1	5.65	0	0	0	1	0	1	0	0	0	0	0	0	1	0	0	0	0
357	F	88	6.3	4400	12.3	9.9	0.9	52	55	367	31	4.2	0.56	74.8	15.6	complete	0	0	0	1	6.23	0	0	0	0	0	0	1	0	0	0	0	0	1	0	0	0	0
358	F	81	5.3	5500	12.9	24.8	0.6	62	45	375	41	4.2	0.71	59.1	3.7	complete	0	0	0	1	3.02	0	0	0	0	0	1	0	0	0	1	0	0	0	0	0	0	0
359	M	72	5.6	3240	13.8	9.1	1.2	79	53	320	30	3.5	0.83	69.7	81.6	complete	1	1	0	1	8.59	0	1	0	1	0	1	0	0	0	0		1	1
360	M	78	5.2	1550	9.6	7.1	0.8	38	20	317	23	4.1	1	55.8	6.4	complete	1	0	0	1	9.33	0	0	0	0	0	0	1	0	0	0	0	0	0	0	0	0	0
361	F	53	6.6	5100	13.5	13	0.8	113	91	296	39	4.1	0.63	76.1	6.8	complete	0	0	0	1	4.83	0	1	1	0	0	0	1	0	0	0	0	1	1	0	1	0	0
362	M	65	5.9	3000	14.4	6.6	1.6	48	37	499	56	4.4	0.58	106.2	19.5	complete	1	0	0	1	7.77	0	0	0	0	0	1	1	0	0	0	0	0	0	0	0	0	0
363	F	80	6.4	3400	11.8	10.3	0.8	60	84	369	33	3.9	0.87	47.5	11.4	complete	0	0	0	1	5.08	0	0	0	0	0	1	1	0	0	0	0	0	0	0	0	0	0
364	M	76	5.3	4860	15.9	11.1	0.8	78	73	219	41	3.7	0.87	65.2	7.8	complete	0	0	0	1	6.25	0	0	0	0	0	1	1	0	0	0	0	0	0	0	0	0	0
365	M	67	6.1	3170	15.4	11.2	1	56	33	143	121	4.3	0.96	60.7	3.4	complete	0	0	1	1	5.83	0	0	0	1	0	1	1	0	1	0	0	0	0	0	0	0	0
366	F	57	6.6	3510	13.9	6.5	0.6	41	41	317	26	4.5	0.66	70.8	8.7	complete	0	0	1	0	5.62	0	0	0	1	0	1	1	0	0	1	0	0	1	0	0	0	0
367	F	83	5.4	6110	9.7	28.4	0.6	19	9	243	24	3.5	0.6	70.8	0.7	complete	0	1	1	1	1.85	1	1	1	0	0	0	0	0	0	1	0	1	1	0	1	0	0
368	F	71	4.9	4910	13.2	13.9	0.8	75	73	316	51	4.1	0.5	90	7	complete	0	0	0	1	4.48	0	0	0	0	0	0	1	0	0	0		0	0	0	0	0	0
369	F	79	6	2830	11.1	4.4	1.9	41	29	625	20	3.3	0.86	48.2	2	complete	1	0	0	1	13.67	0	0	0	0	0	0	1	0	0	1	0	0	0	0	0	0	0
370	F	75	6.1	5010	13.5	25	0.4	61	76	357	30	3.9	0.53	83.2	7.8	complete	0	0	1	1	2.1	0	0	0	1	0	0	1	0	0	1	0	0	1	0	0	0	0
371	M	60	6.3	6700	16.7	16	0.8	41	56		22	4.7	0.78	78.6	3.5	complete	0	0	0	1	2.05	0	0	0	0	0	0	1	0	1	0	0	0	0	0	0	0	0
372	M	68	6	2980	10	4	1.9	54	38	335	60	2.7	1.14	50.1	111.3	discontinue	1	0	0	1	14.89	0	0	0	0	0	1	1	0	0	0	0	0	0	0	0	0	0
373	F	61	5.5	2960	8.5	7.2	0.4	80	48	413	36	3.5	0.33	148.2	7.3	complete	1	1	0	1	9.78	0	0	0	0	0	0	1	1	0	0	0	1	1	0	1	0	0
374	F	83	6.9	4790	12.5	20.4	0.5	43	33	358	26	3.8	0.63	66.9	4.4	complete	0	0	0	1	3.05	0	0	0	0	0	1	0	0	0	0	0	0	0	0	0	0	0
375	M	74	6.7	8850	17.1	18.8	0.9	35	36	358	74	4	0.85	67.4	7	complete	0	0	0	1	2.3	0	0	0	1	0	0	1	0	1	1	0	1	1	0	1	0	0
376	M	60	6.7	3150	13.8	6.3	1	81	99	163	104	3.9	0.74	83.3	34	complete	0	0	1	1	7.75	0	0	1	1	0	1	1	0	0	1	0	1	1	0	1	0	0
377	F	90	6.2	4000	11.9	17.3	0.7	29	15	210	11	3.7	0.99	39.8	1.3	discontinue	0	0	0	1	3.9	0	0	0	0	0	0	1	0	1	0	0	1	1	0	1	0	0
378	F	68	6.4	3800	13.7	13.2	0.6	26	20	181	16	4.3	0.73	60.3	1.8	complete	0	0	0	1	2.99	0	0	1	0	0	0	0	0	0	1		0	1	0	1	0	0
379	F	85	5	3400	10.5	10.3	0.8	27	16	150	11	3.8	0.91	44.4	1.5	complete	0	0	0	1	5.57	1	1	1	0	0	0	0	0	0	0	0	1	1	0	1	0	0
380	F	72	6.6	7800	11.9	16.8	0.6	27	18	328	15	4	0.75	57.6	1.3	complete	0	0	0	1	2.73	0	0	0	0	0	1	0	0	1	1	0	1	1	0	1	0	0
381	F	78	7.4	7100	10.2	33.2	0.8	35	16	507	27	3.9	0.43	103.4	7	complete	0	0	0	1	2.06	0	0	0	0	0	1	1	0	0	0	0	0	1	0	0	0	0
382	F	70	6.9	6490	14.9	14.7	0.7	46	50	319	54	5.2	0.67	65.6	8	complete	0	0	0	1	3.1	0	0	0	0	0	0	0	0	0	0	0	0	0	0	0	0	0
383	F	71	7	3700	13	9	0.7	84	66	304	47	3.9	0.65	67.6	9.8	complete	0	0	0	1	8.16	0	0	0	0	0	1	1	0	0	1	0	0	0	0	0	0	0
384	F	65	6.7	7290	14.8	20.1	0.7	32	27	267	65	4.3	0.54	84.9	4.2	complete	0	0	0	1	1.99	0	0	0	0	0	0	1	0	0	1	0	0	1	0	0	0	0
385	M	71	6.5	4750	12.3	7.4	2	56	47	299	25	3.2	0.76	77.1		complete	1	1	0	1	7.84	0	0	0	0	0	1	1	1	0	1	0	0	0	0	0	0	0
386	F	74	5.9	3600	13.3	12	0.5	34	26	170	11	4.1	0.66	65.7	3	complete	0	0	0	1	4.11	0	0	0	1	0	0	0	0	0	0	0	0	0	0	0	0	0
387	F	53	6.5	4100	13.9	18.8	0.6	52	98	290	43	3.7	0.63	76.1	6.6	complete	0	0	0	1	1.48	0	0	0	0	0	1	1	0	0	0	0	0	1	0	0	0	0
388	M	56	6.1	3000	13.2	7.7	4.3	101	51	489	73	2.4	1.01	60.4	7.8	complete	1	0	0	1	10.29	0	0	0	0	0	0	1	0	0	0	0	1	1	0	1	0	0
389	F	78	6.3	3300	13.4	14.8	0.7	38	31	245	20	4.4	0.65	65.8	2.8	complete	0	0	0	1	3.6	0	0	0	0	0	1	1	0	1	0	0	0	0	0	0	0	0
390	F	78	6.6	4500	12.9	16.3	0.6	65	50	544	30	3.8	0.6	71.8	4.6	complete	0	0	0	1	4.4	0	0	0	0	0	1	1	0	0	1	0	0	0	0	0	0	0
391	M	77	3.8	7380	14.2	22.3	0.4	36	38	189	40	4	0.64	90.9	4.2	discontinue	0	0	0	1	2.02	0	0	0	0	0	0	1	0	0	0	0	0	0	0
392	F	80	6.6	4100	12.9	6.5	0.5	37	33	587	56	3.8	0.76	55	52.1	complete	1	0	1	0	7.93	1	1	1	0	0	0	0	0	0	1	0	1	1	0	1	0	0
393	F	79	6.6	2800	11.8	4.2	2.3	63	36	398	42	3.2	0.98	41.8	64.7	complete	1	0	0	1	19.75	0	0	0	0	0	1	1	0	1	0	0	0	1	0	0	0	0
394	M	61	5.9	5100	14.5	8.1	0.7	84	115	276	39	3.9	0.89	67.7	5	complete	1	0	0	1	5.9	0	0	1	0	0	0	0	0	0	1	0	0	0	0	0	0	0
395	M	64	6.7	6000	14.7	16.6	0.6	22	27	190	21				4.1	complete	0	0	1	1	1.63	0	0	0	0	0	0	0	0	0	1	0	1	1	0	1	0	0
396	F	61	5.7	4730	11.1	7.2	0.5	77	86	293	100	3.6	0.51	92		complete	1	0	0	1	7.03	0	0	0	0	0	1	1	0	0	1	0	0	0	0	0	0	0
397	F	59	6.9	3840	12.4	16.2	1	45	49	267	26	4.4	0.56	83.9	3.2	complete	0	0	0	1	2.34	0	0	0	0	0	0	1	0	0	0		0	1	0	1	0	1
398	F	79	6.4	3600	11	9.3	0.7	84	48	404	24	3.8	0.69	61.4	7	complete	1	0	0	1	10.3	0	0	0	0	0	0	1	0	0	1	0	0	1	0	0	0	0
399	M	67	6.4	2590	13.2	16.8	0.5	75	80	206	48	3.6	0.64	94.6	10	complete	0	0	0	1	3.34	0	0	0	0	0	0	1	0	0	1	0	0	1	0	1	0	1
400	F	66	5.4	4400	14.2	7.9	0.7	69	69	873	61	3.8	0.58	78.2	23.1	complete	0	0	0	1	6.94	0	0	0	0	0	1	0	0	0	0	0	0	1	0	1	0	0
401	M	72	6.3	6900	14.8	27.2	0.5	25	17	220	20	4.5	0.73	80.2	1.9	complete	0	0	0	1	1.61	0	0	0	0	0	1	0	1	0	1	0	1	1	0	1	0	0
402	F	77	5.6	1600	13.7	3.8	1.4	141	109	498	63	4.1	0.46	96.4	43.2	complete	0	0	0	1	27.37	0	0	0	0	0	1	0	0	0	0	0	0	1	0	1	0	0
403	F	65	5.8	3900	12.2	13.2	1.1	129	82	493	167	3.4	0.67	67.1	52.7	complete	0	0	0	1	7.01	0	0	0	1	0	1	1	0	0	0		0	0	0	0	0	0
404	F	76	6.2	2300	12.4	9.8	1.5	52	44	280	17	3.7	0.57	76.5	1	complete	1	1	1	1	6.08	1	1	1	0	0	0	0	0	0	0	1	1	1	0	1	0	0
405	M	74	5.6	3680	8.7	12.6	0.8	41	22	331	19	3.3	1.19	46.6	4.4	discontinue	1	0	1	0	5.13	0	0	0	1	0	1	1	0	0	1	0	0	1	0	1	0	0
406	F	78	5.6	4300	13.9	23.1	0.7	33	40	217	24		0.64	66.9	3.2	complete	0	0	1	1	1.76	0	0	0	1	0	0	0	0	0	1	0	0	0	0	0	0	0
407	M	78	4.2	5200	15.1	16.6	1.5	34	17	365	58	3.6	1.04	53.2	28.1	complete	1	0	0	1	3.87	0	0	0	1	0	1	1	0	0	0	0	0	1	0	0	0	0
408	F	63	6	3800	14.6	14.6	0.8	27	29	253	21	4.4	0.56	82.3	5.2	complete	0	0	0	1	2.16	0	0	0	0	0	1	0	0	0	0	0	0	0	0	0	0	0
409	F	54	6.9	6690	16	19.4	0.8	36	38	307	65	3.9	0.6	79.8	7.5	complete	0	0	0	1	1.63	0	0	0	0	0	0	1	0	0	0	0	0	0	0	0	0	0
410	M	77	5.6	4700	14.3	17.6	0.6	32	28	348	13	4.1	0.7	82.4	2.6	complete	0	0	0	1	2.65	0	0	0	0	0	1	0	0	0	0	0	0	1	0	1	0	0
411	F	64	6.7	2700	13.2	5.8	1	105	108	393	91	3.8	0.68	66.3		complete	1	0	1	0	11.15	0	0	0	1	0	0	0	0	0	1	0	1	1	0	1	0	0
412	M	72	5.4	5500	15	14.5	1	57	58	197	24	4.2	0.73	80.2	3	complete	1	0	1	1	3.72	0	0	0	1	0	0	1	0	0	1	0	0	0	0	0	0	0
413	F	64	5.7	4800	13.4	21.3	0.6	22	20	307	19	4.9	0.74	60.4	2.3	complete	0	0	0	1	1.48	0	0	0	0	0	0	1	1	0	0	0	1	1	0	1	0	0
414	F	76	6	3400	13.4	7.6	0.9	127	90	268	66	4.5	0.74	57.5	3.5	complete	0	0	0	1	13.39	0	0	0	0	0	0	1	0	0	1	0	0	0	0	0	0	0
415	M	77	6.5	3200	15.1	9.6	1	37	41	268	63	3.9	0.7	82.4	2.2	complete	0	0	0	1	4.63	0	0	0	0	0	0	1	0	0	0	0	0	1	0	0	0	0
416	F	75	6.4	4300	12.7	10.9	1	37	29	319	16	4.2	0.63	68.8	2.8	complete	1	0	1	1	4.73	0	0	0	0	0	0	0	0	0	0	0	0	1	0	1	0	0
417	F	59	6.3	2750	14.6	13.6	0.9	34	40	175	46	4.1	0.62	75	6.8	complete	0	0	0	1	2.33	0	0	0	0	0	1	0	0	0	0	0	0	0	0	0	0	0
418	F	74	6.5	5300	13.7	19.5	0.6	50	17	499	26	3.8	0.64	67.9	12.1	complete	0	0	0	1	4.6	0	0	0	1	0	1	1	0	1	0	0	0	0	0	0	0	0
419	F	77	5.9	3340	13.4	6.9	1.5	58	48	303	54	3.1	0.99	41.8	34	complete	1	1	0	1	9.34	0	0	0	0	0	1	1	0	0	0	0	0	0	0	0	0	0
420	F	61	6.7	4040	14.6	10.1	1.5	40	37	228	49	4.5	0.58	80	12.9	complete	0	0	1	1	3.97	0	0	0	1	0	1	1	0	0	1	0	0	0	0	0	0	0
421	F	79	6.5	1900	13.1	9.2	1	80	64	542	98	3.6	0.6	71.5	8.9	complete	0	0	0	1	8.59	1	1	1	0	1	1	0	0	0	0	0	1	1	0	1	0	0
422	M	86	5.4	4900	13.3	16.8	1	49	49	274	78	4.2	0.9	60.6	4.5	complete	0	0	1	0	3.58	0	1	0	1	0	1	1	1	0	0	0	0	0	0	0	0	0
423	M	31	6.1	4950	18.6	16.1	1	30	47	263	30	5.2	0.8	92.4	2.6	complete	0	0	0	1	0.84	1	1	1	0	0	1	1	1	0	1	0	0	1	0	0	0	0
424	M	83	3.8	3790	12.3	17	0.8	31	22	223	25	4	1.01	54	3.1	complete	0	1	0	1	3.23	0	0	0	0	0	0	1	1	0	0	0	0	0	0	0	0	0
425	F	89	6.2	4000	13	7.8	0.7	38	25	301	21	4	0.66	62.3	18.9	complete	0	0	0	1	8.67	1	1	1	0	0	0	0	0	0	0	0	1	1	0	1	0	0
426	M	74	6.2	4140	15.9	14.3	1.1	33	35	193	41	4.3	0.93	61.1	2.7	complete	0	0	0	1	2.89	0	0	0	0	0	1	0	0	0	0	0	0	0	0	0	0	0
427	F	37	6.5	4220	13.6	15.8	1.1	107	136	316	68	4.3	0.58	92.3	12.7	complete	0	0	0	1	2.15	0	0	0	0	0	0	1	0	0	1	0	0	1	0	0	0	0
428	F	68	6.1	5320	13.8	19.6	0.6	48	36	221	24	4.3	0.67	66.2	4.6	complete	0	0	1	1	2.78	0	0	0	0	0	1	1	0	0	0	0	0	0	0	0	0	0
429	F	66	6.6	4300	13	14.4	0.7	19	13	182	14	4.3	0.95	45.6	1.4	complete	0	0	0	1	2.42	1	1	1	0	0	0	0	0	0	0	0	1	1	0	1	0	0
430	F	77	5	4400	13.6	26.6	1.8	33	18	269	11	4.9	0.67	63.9	2.7	discontinue	0	0	0	0	2.25	1	1	1	0	0	0	1	0	0	0	0	1	1	0	1	0	0
431	F	73	3.1	8640	12.1	22.7	0.6	27	21	241	14	4.3	0.54	82.1	3.8	complete	0	0	0	1	1.89
432	F	63	4.5	2810	13.7	7.8	1.7	75	56	507	39	3.3	0.78	57.3	248.7	complete	1	0	1	1	8.09	0	0	0	0	0	1	1	0	0	0	0	0	1	0	0	0	0
433	M	62	5.5	4000	13.4	6.1	1.4	51	39	599	42	3.1	0.63	98.4	18.3	complete	0	0	0	1	8.3	0	0	0	0	0	1	0	0	0	0	0	1	1	0	1	0	0
434	F	62	5.5	5000	13.8	17.6	1.3	34	46	363	40	4	0.44	107.7	6.6	complete	0	0	0	1	1.77	0	0	0	0	0	1	1	0	0	0	0	0	0	0	0	0	0
435	F	80	6.2	2670	10	9.2	0.9	104	84	410	134	3.9	0.78	53.5	3.8	complete	0	0	1	1	9.87	1	1	1	0	1	0	0	0	0	0	0	1	1	0	1	0	0
436	M	64	5.7	4560	16.2	15.6	1.1	79	84	427	56	4	1.15	50.5	19.4	complete	0	1	0	1	3.54	0	0	0	0	0	1	0	0	0	0	0	1	1	0	1	0	0
437	M	65	6.4	5100	16.1	9.2	1	50	55	233	54	3.9	0.78	76.8	9.3	complete	0	0	0	1	4.76	0	0	0	0	0	1	1	0	0	1		0	0	0	0	0	0
438	F	77	5.8	4540	14.1	9.8	1	51	39	404	23	3.8	0.43	103.8	8.6	complete	0	0	0	1	6.42	0	0	0	1	0	0	1	0	0	0	0	0	0	0	0	0	0
439	F	64	5.8	2200	12.6	10.6	1.3	50	31	207	14	3.9	0.59	77.4	2.4	complete	0	0	0	1	5.42	0	0	0	0	0	0	1	0	1	0	0	1	1	0	1	0	0
440	F	86	5.9	2600	12.8	7.6	0.7	47	29	211	30	4	0.53	80	22.3	complete	0	0	0	1	9.88	0	0	0	0	0	1	1	1	0	1	0	1	1	0	1	0	0
441	M	55	4.8	3660	14.8	15.9	0.9	128	150	235	85	4.5	0.95	65	6.8	complete	0	0	0	1	3.62	0	0	0	0	0	1	1	0	0	0	0	0	0	0	0	0	0
442	M	34	4.7	6020	15.6	23.5	1.4	118	310	238	207	4.5	0.93	76.3	3.1	complete	0	0	0	1	0.97	0	0	0	0	0	1	1	0	0	0	0	0	0	0	0	0	0
443	F	86	6.5	4300	12	11.1	1	58	44	249	36	3.6	0.73	56.3	10.1	complete	0	0	0	1	6.77	0	0	0	0	0	1	1	0	0	0	0	0	1	0	0	0	0
444	M	54	6.6	4890	15.9	16.4	0.5	45	89	390	187	3.9	1.09	55.9	6	complete	0	0	0	1	1.57	0	0	0	0	0	0	0	0	0	0	0	1	1	0	1	0	0
445	F	51	6.7	4740	14.5	18.3	0.9	51	77	294	24		0.64	75.6		complete	0	0	0	1	1.62	0	0	0	0	0	0	1	1	0	0	0	0	0	0	0	0	0
446	F	71	6.3	2870	12.2	11.1	1.3	48	29	393	75	3.9	0.6	73.8	7.5	complete	0	0	0	1	5.7	1	1	1	0	0	1	0	0	0	0	0	1	1	0	1	0	0
447	F	63	6.2	2970	13.2	11	0.9	53	56	289	37	4.2	0.48	97.4	21	complete	0	0	0	1	4.06	0	0	0	0	0	0	0	0	0	0	0	0	1	0	1	0	0
448	F	62	5.1	5500	13.5	6.4	0.5	171	189	317	88	4.1	0.56	82.7	28.2	complete	1	0	0	1	12.05	0	0	0	1	0	0	1	0	0	1	0	0	0	0	0	0	0
449	F	64	6.9	3470	13	14.3	0.7	57	56	189	47	4.1	0.57	80.4	14.3	complete	0	0	0	1	3.41	0	0	0	0	0	1	0	1	0	0	0	1	1	0	1	0	0
450	F	71	5.9	5600	12.1	21.4	0.7	24	22	290	17	4.4	0.66	66.5	3.1	complete	0	0	0	1	1.7	0	0	0	0	0	0	0	1	0	0	0	1	1	0	1	0	0
451	F	71	4.9	4200	14.2	18	0.5	37	34	236	41	4.7	0.68	64.3	8.8	complete	0	0	0	1	2.5	0	0	0	0	0	0	1	0	0	0	0	0	1	0	0	0	0
452	F	74	5.9	4300	12.4	17.8	0.9	30	17	97	15	4.3	0.72	59.7	2.9	complete	0	0	0	1	3.02	0	0	0	0	0	1	1	0	0	0	0	0	0	0	0	0	0
453	F	67	5.8	5600	12.4	22.2	0.6	45	44	178	17	4.1	0.83	52.6	2.8	complete	0	0	0	1	2.05	0	0	0	0	0	0	0	0	0	0	0	0	1	0	1	0	0
454	M	69	6.2	4030	13.7	11.3	0.9	55	58	648	90	3.6	0.74	80.3	25	complete	1	0	0	1	4.41	0	0	0	0	0	1	1	0	0	0		0	1	0	0	0	0
455	M	54	6.5	4270	15.2	20.1	0.7	23	32	205	24	4.6	1.1	55.6	2.2	complete	0	0	0	1	1.09	1	0	1	0	0	0	0	0	1	0
456	M	52	6.9	7410	17.6	24.7	0.7	32	40	161	118	4.4	0.64	101.7	4.2	complete	0	0	0	1	1.07	0	0	0	0	0	1	1	0	0	1	0	0	0	0	0	0	0
457	M	73	4.7	6360	12.5	20.1	0.4	34	23	289	21	4.1	0.78	74.3	2.2	complete	0	0	0	1	2.57	0	0	0	0	0	0	0	0	0	0	0	0	1	0	1	0	0
458	M	67	6.3	4900	12.5	15.6	0.7	68	92	321	53	4.3	0.65	93	3	complete	0	1	0	1	3.04	0	0	0	0	0	0	1	0	0	1	0	0	0	0	0	0	0
459	M	66	6.7	5720	13.5	21.3	0.5	44	25	263	15	3.5	0.7	86.1	1.8	complete	0	0	0	1	2.73	0	0	0	0	0	0	0	0	0	0	0	0	1	0	1	0	0
460	M	61	4.3	7380	15.4	13.7	1	84	74	299	88		0.75	81.7	4.3	complete	0	0	0	1	4.35	0	0	0	0	0	1	1	0	0	0	0	0	0	0	0	0	0
461	F	70	6.8	3100	12	13.8	0.5	39	38	375	34	4.6	0.56	79.9	6.8	complete	0	0	0	1	3.21	0	0	0	0	0	1	1	0	0	0	0	0	0	0	0	0	0
462	M	73	4.3	2300	15	10.2	1	164	167	387	113	3.8	0.88	65.1	29.9	complete	1	0	0	1	9.08	0	0	0	0	0	0	1	0	0	0		0	0	0	0	0	0
463	M	53	6.5	3200	14.4	16	1.1	27	34	293	49	4.9	0.66	97.8	4.9	complete	0	0	0	1	1.53	0	0	0	0	0	1	1	0	0	0	0	0	0	0	0	0	0
464	M	63	6.5	8500	13.7	18	0.8	74	67	324	181	4	0.68	90.1	3.3	complete	0	0	0	1	3.16	0	0	0	0	0	0	0	0	1	0	0	0	0	0	0	0	0
465	F	26	5.8	4200	14.4	21.5	0.4	25	57	230	75	4.4	0.64	91.7	2.1	complete	0	0	0	1	0.4	1	1	1	0	0	0	0	0	0	0	0	1	1	0	1	0	0
466	F	71	5.7	5010	15.2	19.5	0.8	41	45	201	61	4.4	0.49	91.7	3.9	complete	0	0	0	1	2.23	0	0	0	0	0	1	0	1	0	0	0	1	1	0	1	0	0
467	M	82	6.1	5700	14.1	10.9	0.9	49	38	261	35	3.5	0.72	78.5	13.9	complete	1	0	0	1	5.98	0	0	0	0	0	0	0	0	0	0	0	1	1	0	1	0	0
468	M	37	5.4	7530	13.9	29.8	0.7	117	169	313	72	4.6	0.81	86.7	3.4	complete	0	0	0	1	1.12	0	0	0	0	0	0	1	0	0	0	0	1	1	0	1	0	0
469	F	65	5.8	5380	14.1	20.2	1.1	28	27	278	25	4.3			2.3	complete	0	0	0	1	1.73	1	1	1	0	0	0	0	0	0	0		1	1	0	1	0	0
470	M	57	4.1	5890	14.3	14.4	0.9	68	57	397	53					complete	0	1	0	1	3.57	0	0	0	0	0	1	0	0	0	0
471	F	67	4.7	5240	14.5	13.1	0.8	337	229	408	27	4.3	0.6	75		complete	0	0	0	1	11.39
472	M	58	6.1	2300	11.1	11.9	1.5	45	38	321	37	3.9	0.52	123.7	12.4	complete	0	0	0	1	3.56	0	0	0	0	0	1	1	0	0	1	0	0	0	0	0	0	0
473	F	70	6.4	7560	12.7	11.3	1.5	38	42	138	19	4.1	0.62	71.7	3	complete	1	0	0	1	3.63	0	0	0	0	0	1	0	0	0	0	0	0	1	0	0	0	0
474	M	60	5.6	5280	16	18.1	0.8	58	79	197	33					complete	0	0	0	1	2.16	0	0	0	0	0	0	1	0	1	0	0	0	0	0	0	0	0
475	F	77	5	5110	13.9	17.6	0.9	34	24	287	17	4.8	0.62	69.5	2.8	complete	0	0	0	1	3.04	0	0	0	0	0	0	1	0	0	0	0	0	0	0	0	0	0
476	M	80	4.8	4100	14.9	10.3	0.6	44	57	478	33	4.7	0.91	61.2	10.7	complete	0	1	0	1	4.53	0	0	0	0	0	0	0	0	0	0	0	0	1	0	1	0	0
477	F	64	6.8	5180	13.9	16.5	0.7	35	30	295	53	4.1	0.87	50.6	6	complete	0	0	0	1	2.48	0	0	0	0	0	1	1	0	0	0	0	0	0	0	0	0	0
478	F	76	6.4	2050	10.1	6.4	2.2	28	31	170	16	3.9	0.57	76.5	1.5	discontinue	0	0	0	0	5.97	0	0	0	0	0	1	1	0	0	0	0	0	0	0	0	0	0
479	M	62	5.6	4970	14	24.7	0.7	21	20	130	35					complete	0	0	0	1	1.18	0	0	0	0	0	0	0	0	0	0	0	1	1	0	1	0	0
480	F	76	6.6	5860	14.6	13.2	2.3	64	46	240	54	4	0.53	82.9	27.3	complete	1	0	0	1	5.43	0	0	0	0	0	1	1	0	1	0	0	0	0	0	0	0	0
481	F	76	5.8	3860	11.9	7.4	0.6	65	79	604	31	3.4	0.49	90.3	6.4	complete	1	0	0	1	7.51	0	0	0	0	0	1	0	0	0	0	0	0	0	0	0	0	0
482	F	79	6.9	5670	12.1	12	0.8	27	21	321	22					complete	0	0	0	1	3.88	0	0	0	0	0	0	0	0	0	1	0	0	0	0	0	0	0
483	F	71	5.9	4800	13	22.5	0.6	27	21	218	15	4.3	0.75	57.8	1.6	complete	0	0	0	1	1.86	0	0	0	0	0	0	1	0	0	0	0	0	0	0	0	0	0
484	F	73	6.2	3400	12.4	14.1	0.6	105	130	270	34	4	0.53	83.8	3.8	complete	0	0	0	1	4.77	0	0	0	0	0	1	0	0	0	0	0	0	0	0	0	0	0
485	M	37	5.3	4680	14.3	37.1	0.7	23	35	179	22					complete	0	0	0	1	0.39	0	0	0	0	0	1	0	0	0	0
486	M	51	4.2	5250	15	18	0.8	47	100	268	44	4.4	0.6	109.8	4.5	complete	0	0	0	1	1.33	0	0	0	0	0	0	0	1	0	0	0	0	1	0	1	0	0
487	F	67	6.2	4300	13.9	17.3	1.2	82	85	411	50	4.2	0.6	75	21.8	complete	0	0	0	1	3.44	0	0	0	0	0	1	1	0	0	0	0	0	0	0	0	0	0
488	M	59	6.7	4600	16.9	17.3	1	40	44	183	67	4.4	0.82	74.8	3.3	complete	0	0	0	1	2.06	0	0	0	0	0	1	0	0	0	1	0	0	1	0	0	0	0
489	M	58	6.1	5380	13.9	6.7	1.9	79	82	424	23					complete	0	0	0	1	7.55	0	0	0	0	0	1	0	0	0	0	0	0	0	0	0	0	0
490	M	57	5.8	4200	15.7	19.5	0.9	30	33	279	38	4.6	0.89	69.1	3.2	complete	0	0	0	1	1.53	0	0	0	0	0	1	1	0	0	0	0	0	0	0	0	0	0
491	F	48	5.4	4100	12.5	17.6	0.9	45	52	173	66	4.3	0.51	98.6	1.9	complete	0	0	0	1	1.7	0	0	0	0	0	0	0	0	0	0	0	0	0	0	0	0	0
492	F	75	6.1	2390	14.3	13.7	0.5	90	83	130	62	4.3	0.71	60.2	10	complete	0	0	0	1	5.41	0	0	0	0	0	1	0	0	0	1	0	0	0	0	0	0	0
493	M	81	3	4860	16.2	15.7	0.7	37	52	298	74					complete	0	0	0	1	2.65	0	0	0	0	0	0	0	0	0	0
